# Supplementary material for: Hyperthermophilic methanogenic archaea act as high-pressure CH4 cell factories
Source: Commun Biol. 2021 Mar 5;4:289. doi: 10.1038/s42003-021-01828-5 (PMC7935968; doi:10.1038/s42003-021-01828-5)
Supplement: Supplementary file 4 — Supplementary Data 1 [file 42003_2021_1828_MOESM4_ESM.xlsx]

## Sheet: Supplementary Data 1 Table S1
Strain	Medium	ODmax	ODaverage	ODSTD	turnovermax	turnoveraverge	turnoverSTD	µmax	µavergae	µSTD	MERmax	MERaverage	MERSTD	Biomass increase ratemax	Biomass increase rateaverage	Biomass increase rateSTD
		548nm	548nm	548nm	/ %	/ %	/ %	/ h-1	/ h-1	/ h-1	/ mmol L-1liq h-1	/ mmol L-1liq h-1	/mmol L-1liq h-1
Methanoregula boonei	141	0.0134667	0.0109833	0.00351196				5.03719e-06	5.03719e-06					1.58431
Methanoregula boonei	MM15	0.01415	0.0131333	0.00176092	0.167917	0.0838889	0.0740194	-2.38281e-05	-2.38281e-05		0.0328354	0.015984	0.013375
Methanogenium frigidium	141	0.01185	0.00455	0.0124671				0.000760294	0.00036876	0.000553712				0.178622
Methanogenium frigidium	MM				0.117708	0.10625	0.0177255				0.0784623	0.0537586	0.0217194
Methanogenium frigidium	MM15	0.0107	0.009		0.104792	0.076625	0.0254224	-4.16922e-07	-4.16922e-07		0.0379581	0.017332	0.0138945
Methanogenium cariaci	141	0.0085		0.022321				-3.12696e-05	-3.12696e-05
Methanogenium cariaci	MM15	0.00585	0.00565	0.000282843	0.102708	0.0404167	0.0362425	-3.125e-06	-3.125e-06		0.0263605	0.00849079	0.00951552
Methanogenium marinum	141	0.0085	0.00055	0.011243				-1.59319e-05	-1.59319e-05
Methanogenium marinum	MM15	0.16095	0.087175	0.104334	0.0839583	0.0754861	0.0122356				0.0207996	0.0123442	0.00877934		1.00623	0.074896
Methanosarcina solegilidi	Medium 6				0.317025	0.297613	0.0241377				0.164516	0.0802769	0.0379906		1.03239	0.170575
Methanobacterium lacus	MM	0.0487	0.0403	0.0118794	0.0854167	0.0575	0.0250243	3.3265e-05	1.55388e-05	2.50687e-05	0.0179793	0.00639284	0.00819465	1.77153
Methanobacterium movilense	SAB	0.0197	0.01835	0.00190919	0.153333	0.0905787	0.054027	1.40795e-06	-1.33585e-05	2.08829e-05	0.0370009	0.0183732	0.0139634
Methanobacterium movilense	MM				0.0258333	0.0164583					0.000122437	0.000122437	0		8.40384	13.3151
Methanobacterium movilense	MM15	0.0593	0.03695	0.0316077	0.0952083	0.0548611	0.0375118	0.000465625	0.000233707	0.000327981	0.0325808	0.0122592	0.0144538	1.99234	1.0415	1.65117
Methanoculleus marisnigri	141	0.0085		0.0143185	0.117708	0.1025	0.0215078	-1.9185e-06	-7.00092e-06	7.18762e-06	0.0413619	0.0207946	0.0205673
Methanoculleus marisnigri	MM15				0.059375	0.059375					0.00213937	0.00213937	0		0.87884	0.945614
Methanoculleus marisnigri	141b	0.02245		0.0204335	0.105417	0.05625	0.0695322	1.38256e-05	-1.4087e-06	1.4316e-05	0.0380417	0.0190311	0.0190105		18.435	16.8319
Methanoculleus marisnigri	MM15	0.029	0.02025	0.0123744	0.123333	0.0967708	0.0307099	7.41309e-06	-8.74393e-05	0.000134142	0.036787	0.0101302	0.0154043
Methanoplanus endosymbiosus	141	0.0311333	0.00352667	0.0282975	0.0816667	0.0791667	0.00353553	0.000275	-0.000233448	0.000674679	0.0302696	0.0152492	0.0150203	0.149533
Methanoplanus endosymbiosus	MM15	0.0338	0.02805	0.00813173	0.117917	0.0976389	0.0176062	-0.000119792	-0.000119792		0.0403517	0.00857368	0.0142652		1.73039	2.76713
Methanoplanus limicola	141	0.0413	0.0401	0.00169706	0.114167	0.114167		-2.5e-05	-2.5e-05		0.0390684	0.0390684	0
Methanoplanus limicola	MM15	0.0373	0.0306	0.00947523	0.110833	0.0907812	0.0208391	-0.000139583	-0.000139583		0.0711021	0.0289453	0.0259553		31.7738	43.4567
Methanogenium organophilum	141	0.0417	0.0409	0.00113137	0.0166667	0.0166667		-1.66667e-05	-1.66667e-05		0.00570341	0.00570341	0
Methanogenium organophilum	MM15	0.0384	0.02885	0.0135057	0.15	0.0942188	0.0501128	-2.26733e-06	-2.26733e-06		0.0749905	0.0228823	0.0307415
Methanolobus profundi	141c	0.056	0.0371	0.0136213	0.1025	0.0658333	0.0518545	2.59371e-06	-0.000226171	0.000176322	0.0379914	0.0190392	0.0189522		2.13551	1.91582
Methanolobus profundi	MM	0.0203	0.01335	0.00982878	0.108333	0.085	0.0329983	-0.000144792	-0.000144792		0.0211026	0.0107594	0.0103432
Methanolobus profundi	MM15	0.04875	0.035275	0.0190565	0.0720833	0.0620833	0.0141421	-0.000280729	-0.000280729		0.0183017	0.00929304	0.0090087
Methanospirillum stamsii	MM	0.0133	0.012525	0.00109602	0.095	0.094375	0.000883883	1.6299e-06	-7.25797e-06	1.25693e-05	0.0333824	0.0168766	0.0165057
Methanospirillum stamsii	MM15	0.02295	0.0228	0.000212132	0.235833	0.135347	0.087051	3.125e-06	2.95037e-06	2.46967e-07	0.0283745	0.015308	0.0112449	1.05919	1.47065	0.97219
Methanococcus voltae	141	1.1869	0.711605	0.467742				0.00418895		0.00717914				1.22907
Methanococcus voltae	MM				0.0825	0.0425579	0.0380702				0.0441611	0.016212	0.0154473		1.01299	0
Methanococcus voltae	MM15				0.0916667	0.0484028	0.0213591				0.0277743	0.018536	0.00898602		2.25676	1.95577
Methanococcus voltae	MM30	0.14415	0.0329	0.0680437	0.065	0.0568943	0.00842494	0.00212292	-0.000239583	0.003286	0.0304541	0.0201501	0.00731452	23.7591	20.9954	32.9482
Methanobacterium petrolarium	141	0.4546	0.182742	0.190643				0.0131766	0.00446958	0.00754054				2.94807	1.7631	1.85575
Methanobacterium petrolarium	MM				0.655833	0.332812	0.24065				0.585759	0.167573	0.16039		1.61882	1.04937
Methanobacterium petrolarium	282c 0	0.0724		0.0436163	0.113868	0.013476	0.0787513	0.00452	0.000192488	0.00279527	0.107384	0.0453585	0.0441217	1.95685
Methanobacterium arboriphilicus	SAB	2.5704	0.560577	0.778449	0.85	0.684329	0.160151	0.00955208	0.000458591	0.00584406	1.28669	0.77541	0.442077	48.1552
Methanobacterium arboriphilicus	MM				0.0608333	0.0284028	0.030616				0.0162202	0.0104312	0.00578895
Methanobacterium arboriphilicus	MM15				0.0921053	0.0453381	0.0495938				0.0177755	0.0157202	0.00205529		3.26792	4.18713
Methanobacterium arboriphilicus	MM30	0.03665	0.01632	0.0331942	0.069375	0.0497565	0.0202341	0.00259792	0.000667188	0.000191736	0.0325039	0.0187832	0.0104537	4.92378
Methanobacterium beijingense	MM	0.0049	0.003825	0.00152028	0.0985417	0.0778125	0.0301124	1.54676e-05	1.54676e-05		0.0262744	0.0162145	0.0100967
Methanobacterium bryantii	SAB	2.4488	0.546226	0.814436	0.877639	0.689122	0.151652	0.00605278	0.000759979	0.00282468	1.94963	1.17711	0.727194	118.313
Methanobacterium bryantii	MM				0.782292	0.41566	0.211701				0.528847	0.229176	0.139473		1.5781	1.44076
Methanobacterium bryantii	282c 0	0.0416667	0.03505	0.0108742	0.0938228		0.223545	0.00125297	4.42486e-05	0.00167208	0.025453	0.025453	0		2.09046	2.0542
Methanobacterium congolense	SAB	1.9604	1.06409	0.841163				0.00383333	0.00228504	0.00111874				4.92716	1.57668	1.97625
Methanobacterium congolense	MM15	0.0467	0.02615	0.0290621	0.153333	0.105139	0.0436295	0.000428125	0.000428125		0.0538803	0.0240034	0.0223119		1.56479	1.40645
Methanobacterium movens	SAB	0.0253	0.0149667	0.0146135	0.181806	0.101597	0.0859406	-1.51072e-05	-1.51072e-05		0.0379911	0.0207008	0.0132254		1.57151	1.61567
Methanobacterium movens	MM	0.01205	0.007725	0.00611647	0.0775	0.0732639	0.00427126	6.75781e-05	6.75781e-05		0.0188213	0.0107536	0.00774379
Methanobacterium palustre	SAB	0.38455	0.1728	0.165413	0.269583	0.192396	0.0549909	0.00181286	7.03611e-05	0.0015401	0.0738022	0.0519502	0.0189299	2.44879	6.61744	6.78257
Methanobacterium palustre	MM	0.5335	0.5335		0.858958	0.679097	0.161755	0.00444583	0.00444583		0.714923	0.390462	0.219644
Methanobacterium palustre	MM15	0.0234	0.0192533	0.00403145	0.131103	0.0768479	0.0323419	0.000146833	-5.00999e-05	0.000176548	0.135336	0.0648358	0.0440975	1.01299
Methanobacterium palustre	282c 0	0.656867	0.283017	0.2234	0.929829	0.483974	0.350409	0.00458168	0.00159679	0.00167559	1.87857	0.832702	0.684786	6.46347	10.29	13.9129
Methanobacterium subterraneum	SAB	1.6247	0.461631	0.606991				0.0048125	0.00142418	0.00217735				100.566	10.2819	10.2848
Methanobacterium subterraneum	MM	0.3158	0.16847	0.136271	0.696365	0.439745	0.282321	0.00262122	0.000513655	0.00139237	0.588782	0.302007	0.182419	4.47692
Methanobacterium subterraneum	282c 0	0.0896	0.0561278	0.0192191	0.102754		0.0813594	0.00166833	0.000453168	0.000836789	0.00882952	0.00737486	0.00145467	2.73167	8.29406	12.2512
Methanobacterium flexile	SAB	0.0461333	0.0461333		0		0.000388736	0	0	0	0.000385583	5.11449e-05	0.000158824
Methanobacterium flexile	MM	0.0123	0.0116	0.000989949	0.237708	0.122135	0.0997843	1.45833e-05	1.45833e-05		0.00581408	0.00246668	0.0023713		43.9075	71.2736
Methanobacterium flexile	MM15	0.05615	0.033525	0.0319966	0.411667	0.173292	0.136645	7.04694e-06	-0.000232154	0.000338281	0.140874	0.0421563	0.0579528
Methanobacterium flexile	MM30	0.0121667	0.00691111	0.00625001	0.434028	0.415675	0.0310689	0.000356944	0.000127315	0.000199258	0.203353	0.144948	0.0419053	6.22867
Methanobacterium formicicum	SAB	0.0461333	0.0461333		0.189583	0.12125	0.0475118	0			0.0444122	0.0327767	0.0110954
Methanobacterium formicicum	MM	0.0042	0.003	0.00169706	0.243542	0.0777917	0.0985102	-2.5e-05	-2.5e-05		0.0320079	0.012416	0.0119095		1.89565	2.31298
Methanobacterium formicicum	MM15				0.0158333	0.00555556	0.00891056				0.00263855	0.000932421	0.00120816
Methanobacterium oryzae	MM	0.06105	0.0347875	0.0251867	0.0617038	0.0382421	0.0331799	0.000337218	9.94344e-05	0.000101547	0.00705061	0.00471126	0.00233935	2.59688	4.7358	5.96565
Methanobacterium uligisium	MM	0.04975	0.027375	0.0200782	0.0378185	0.0336896	0.00583905	0.000140414	8.07228e-05	4.35757e-05	0.00474383	0.00453259	0.000211242	4.41238
Methanobacterium ivanovii	MM	0.0789	0.0270375	0.0346233	0.0756369	0.0473202	0.040046	0.000404323	6.23235e-05	0.000158671	0.00864269	0.00584614	0.00279654	2.9741	4.0254	2.56765
Methanobacterium arcticum	141	1.1155	0.267203	0.598866				0.0152886	0.00442887	0.00646674				3.40412	1.01146	1.25914
Methanobacterium arcticum	MM	0.9564	0.9312	0.0356382	0.775833	0.722083	0.057279	0.0125833	0.00734167	0.00741284	1.13274	0.510623	0.313461	2.71396
Methanobacterium arcticum	282c 0	0.0319	0.0219333	0.00772025	0.00513136		0.0666461	0.000940639	0.000251329	0.000755591	0.00939352	0.00939352	0
Methanobrevibacter gottschalkii	SAB	0.8878	0.305115	0.3277	0.825278	0.489256	0.175096	0.00388889	0.000787305	0.00112571	1.40167	0.586181	0.479863	18.8152
Methanobrevibacter gottschalkii	MM				0.070625	0.0383854	0.0302121				0.0233304	0.0120005	0.00942188
Methanobrevibacter gottschalkii	MM15				0.0695833	0.0354167	0.0348085				0.0132523	0.00767627	0.00561035		17.1752	26.3819
Methanobrevibacter gottschalkii	MM30				0.0739583	0.050688	0.0203793				0.0197171	0.0165985	0.00344135	20.1279
Methanobrevibacter millerae	SAB	0.1702	0.0463467	0.0699133				0.00204583	0.000216135	0.00105086				26.3708
Methanobrevibacter millerae	MM	0.00405	0.00265	0.0019799	0.0802083	0.0629861	0.0162531	-2.91667e-05	-2.91667e-05		0.0281847	0.0133211	0.0114933		1.15237	1.11715
Methanobrevibacter olleyae	SAB	1.80055	0.88739	0.689012				0.0106264	0.00277416	0.00338733				40.7445	1.0157	0.874001
Methanobrevibacter olleyae	MM15				0.054375	0.0509375	0.00486136				0.0144982	0.0117723	0.00272584
Methanobrevibacter ruminatium	SAB	0.6121	0.144113	0.233171	0.504348	0.23957	0.230765	0.00596111	0.000730486	0.00249051	0.63656	0.308346	0.27416	185.606	1.60742	2.19241
Methanobrevibacter ruminatium	MM15				0.0683333	0.0683333					0.0130142	0.0130142	0
Methanobrevibacter smithii	MM	0.014	0.00825	0.00813173	0.121667	0.0629167	0.0485209	0.000119792	0.000119792		0.0449342	0.0162325	0.0178888
Methanobrevibacter smithii	MM15	0.0176	0.015075	0.00755	0.112292	0.07125	0.0279161	5.99478e-07	5.99478e-07		0.0410527	0.0240968	0.0173837		0.308951	0.215694
Methanobrevibacter thaueri	SAB	0.0153	-0.000316667	0.0174341				0.000315278	1.95527e-05	0.00027527				6.89407	1.9065	0
Methanobrevibacter thaueri	MM15	0.0029	0.001975	0.00130815	0.203125	0.0984375	0.0713033	-2.19611e-07	-2.19611e-07		0.0695104	0.0299129	0.0251725		1.05547	1.16813
Methanobrevibacter woesei	SAB	0.56775	0.175311	0.231988				0.00442176	0.000534375	0.00158735				17.4239	1.05062	1.01888
Methanobrevibacter woesei	MM15	0.03055	0.03055		0.0797917	0.0309896	0.0601619	0.000254583	0.000254583		0.0218441	0.0145283	0.00617123
Methanobrevibacter boviskoreani	SAB	0.6365	0.16935	0.213987				0.000524074		0.0096719				5.87224
Methanobrevibacter boviskoreani	MM	0.0037	0.00335	0.000494975	0.15	0.0678125	0.0655862	7.29167e-06	3.83409e-06	4.88976e-06	0.0539378	0.0137363	0.0232585	1.9018
Methanobrevibacter boviskoreani	MM15	0.0683	0.03765	0.0433456	0.113333	0.0797917	0.0302561	0.000638542	0.000638542		0.040753	0.0177871	0.0144031		2.06009	2.2707
Methanococcus vanillie	SAB	0.00753333		0.0110599				-9.09722e-06	-2.00443e-05	1.54815e-05					3.59781	2.46331
Methanococcus vanillie	MCN	0.0351	0.004675	0.0373991	0.0899055	0.0384226	0.0702962	0.00125417	9.36111e-05	0.00101432	0.0890628	0.0542832	0.0347795		1.2182	0.65448
Methanococcus vanillie	MM	0.01695	0.01695		0.0883333	0.0572321	0.0175902	0			0.0604562	0.0208631	0.0203249
Methanocorpusculum labreaneum	SAB	0.0499	0.0211333	0.0198792				0.00107847	6.94995e-05	0.000617438				47.6351
Methanocorpusculum labreaneum	MM	0.0044	0.00225	0.00304056	0.0908333	0.0730556	0.0137885	-4.47917e-05	-4.47917e-05		0.0253802	0.0108971	0.0108276		1.52523	1.17255
Methanocorpusculum labreaneum	MM15	0.12835	0.0744	0.0762968	0.2	0.115486	0.0780053				0.0380904	0.0181034	0.0154739
Methanoassilliococales lumynenis	SAB	0.08335	0.0491125	0.0412473				0.00290625	0.000818502	0.00170323				2.37819
Methanospirillum hungatei	SAB	0.0901667	0.0623667	0.046658				8.41404e-05	5.25119e-05	4.47293e-05				1.63371
Methanospirillum hungatei	MM	0.00515	0.00325	0.00268701	0.228542	0.0766667	0.086277	3.95833e-05	3.95833e-05		0.0435262	0.0129728	0.0163785
Methanoculleus bourgensis	SAB	0.7245	0.359422	0.242819	0.205972	0.110806	0.0789478	0.00416632	0.000148258	0.00188687	0.0686487	0.0456102	0.0218747	4.88575
Methanoculleus bourgensis	MM	0.0005	0.0005		0.0745833	0.0627083	0.0167938	5.20833e-06	5.20833e-06		0.000286547	0.000242393	4.41544e-05
Methanoculleus bourgensis	MM15	0.0252	0.02065	0.00643467	0.128333	0.0885189	0.0292667	9.47917e-05	9.47917e-05		0.0244413	0.0146967	0.00925147
Methanoculleus bourgensis	MM30	0.01225		0.023588	0.134792	0.0926386	0.0413565	0.0021125	0.000434936	0.000828994	0.0456273	0.0223816	0.0150566	0.507141	3.59781	1.75027
Methanosculleus hydrogenotrophicus	MCN	0.02345	0.0132375	0.00921533	0.0577229	0.0404746	0.0243928	5.16432e-05	-1.27271e-05	5.57952e-05	0.00659573	0.00516151	0.00143422	1.9065	1.16651	1.77191
Methanobacterium palmolei	MM	0.02865	0.0142625	0.0113767	0.0577229	0.0415304	0.0228997	0.000156485	3.8242e-05	0.000106915	0.00659573	0.00533094	0.0012648	1.88146
Methanolobus zinderi	MM15	0.01725	0.013925	0.00470226	0.104375	0.0598611	0.0465802	6.92708e-05	3.46354e-05	4.89819e-05	0.0357176	0.015968	0.0148126	2.46874
Methanococcus maripaludis JJ	141	0.7444	0.362304	0.265977	0.193333	0.1475	0.0648181	0.00448233	0.000615344	0.00196706	0.0419966	0.0213197	0.0206769		1.2485	0.607372
Methanococcus maripaludis JJ	MM				0.0595833	0.00527778	0.0518684				0.0158869	0.00794344	0.00794344
Methanococcus maripaludis JJ	MM15	0.01975	0.017325	0.00342947	0.141875	0.07975	0.0558468	5.05208e-05	5.05208e-05		0.0485503	0.0194059	0.0187416		1.56085	2.41968
Methanococcus maripaludis S0001	MCN	0.646	0.240192	0.295324	0.823262	0.553713	0.40022	0.0105889	0.00448509	0.00554671	0.495956	0.269925	0.161989	3.66572
Methanococcus maripaludis S2	MCN	0.612833	0.219567	0.279932	0.869857	0.514072	0.340829	0.00814583	0.00411139	0.0036705	0.321209	0.258018	0.0496495	5.35912
Methanococcus maripaludis S2	282c 0	0.0494333	0.0325333	0.0143377	0.066083		0.0656506	0.00115856	0.000581531	0.000646505	0.0161097	0.0161097	0	1.68099	1.89452	0.586487
Methanosacrina horonobensis	MM	0.0071	0.0064	0.000989949	0.139583	0.0777778	0.0711492	1.45833e-05	1.45833e-05		0.0477661	0.0160446	0.022431		1.01535	1.36881
Methanosacrina horonobensis	MM15	0.0231	0.02075	0.0033234	0.115625	0.0865972	0.0258546	4.89583e-05	4.89583e-05		0.0395674	0.0182352	0.0162221
Methanosarcina siciliae	141c	1.08243	0.4846	0.325599				0.00640938	0.000924543	0.0034934				2.52477
Methanosarcina siciliae	MM				0.529167	0.220139	0.270014				0.705466	0.260347	0.315689
Methanosarcina siciliae	MM15				0.124583	0.0826563	0.0408534				0.033218	0.0187238	0.0107175
Methanosarcina siciliae	MM30	0.0528	0.02456	0.0188498	0.471875	0.441225	0.0457196	0.000727778	-0.000309028	0.000814092	0.221085	0.154293	0.0475226
Methanosarcina acetivorans	141c	0.700767	0.464678	0.378955				0.0150436	0.00728644	0.0109702
Methanosarcina mazei	MCN	0.05215	0.02825	0.0215158	0.0676752	0.0316898	0.050891	8.89968e-05	-7.09011e-05	0.000165278	0.00773293	0.00352762	0.00420531		0.81823	0.587045
Methanosphaera stadtmanae	MM	0.066	0.0347	0.0442649	0.15	0.0910833	0.0482089	0.000652083	0.000652083		0.0461977	0.0200386	0.0155297		1.29785	1.82392
Methanosphaera stadtmanae	MM15	0.04115	0.0294	0.016617	0.24125	0.134824	0.0554654	-0.000244792	-0.000244792		0.0632327	0.0352866	0.0199928
Methanosaetae harundinacea	MCN	0.0718	0.0311625	0.0342568	0.0597134	0.0372469	0.0317724	0.000139568	-2.14447e-05	0.000191364	0.00682317	0.00459754	0.00222563	4.13012
Methanolaciania petrolearia	141	0.8101	0.46804	0.309962				0.0329364	0.00759676	0.0142596				3.81069	1.78857	1.78857
Methanolaciania petrolearia	MM				0.0791667	0.0621745	0.0231994				0.032033	0.02009	0.00871356
Methanolaciania petrolearia	MM15				0.0988281	0.0585156	0.0272012				0.0324033	0.0219787	0.00966781
Methanobacterium kanagiense	SAB	0.00923333	0.00264333	0.00531593				0.0001379	2.96016e-06	0.000120379				1.64843	3.10696	1.64906
Methanobacterium kanagiense	MM15	0.0057	0.0046	0.00155563	0.0927083	0.0665625	0.0209686	1.71875e-05	1.71875e-05		0.064126	0.0233851	0.0198082
Methanolobus vulcani	141c	0.3615	0.17679	0.153778				0.00932274	0.00205229	0.00599181				4.35259
Methanolobus vulcani	MM	0.00435	0.0031	0.00176777	0.130625	0.0958681	0.0435299	3.11139e-07	3.11139e-07		0.0939417	0.0303342	0.0260496
Methanolobus vulcani	MM15				0.0866667	0.0514583	0.0226779				0.0311641	0.01896	0.00936658		3.45413	4.53701
Methanoculleus submarinus	141	0.6966	0.274508	0.19444				0.00126694		0.0139272				2.95223	2.84293	3.75365
Methanoculleus submarinus	MM	0.0034	0.0023	0.00155563	0.202083	0.0782986	0.0668254	1.71875e-05	8.66633e-06	1.20508e-05	0.0363331	0.011267	0.0103778	1.98325	1.76297	1.17365
Methanoculleus submarinus	MM15	0.0118	0.0076	0.0059397	0.133333	0.057	0.0448555	6.5625e-05	6.5625e-05		0.0319631	0.015716	0.0103849		2.14789	1.74002
Methanobacterium ferruginis	141	0.00696667	0.00596667	0.00141421				2.08117e-06	2.08117e-06						0.0742052	0.0742966
Methanobacterium ferruginis	MM15	0.0252	0.02085	0.00615183	0.120417	0.119271	0.00162045	-6.79687e-05	-6.79687e-05		0.0327196	0.0166164	0.0161032
Methanobacterium arrhusense	MM15	0.01825	0.0169	0.00190919	0.107917	0.0984028	0.00947936	-2.10937e-05	-2.10937e-05		0.029892	0.0104874	0.0137211
Methanococcus aeolicus	MM				0.0872917	0.0474306	0.0342673				0.0341606	0.0215321	0.0104984		1.38426	0.881595
Methanococcus aeolicus	MM15	0.0146	0.01235	0.00318198	0.0883333	0.0611458	0.0276791	3.51562e-05	3.51562e-05		0.0185815	0.00917774	0.00728887		6.19831	6.38728
Methanoculleus receptaculi	141	0.0160333	0.00868889	0.0102073				0.00036705	0.000257509	0.000154915				1.23333	12.8043	25.2203
Methanoculleus receptaculi	MM15	0.02085	0.0027125	0.0318027	0.114583	0.0744792	0.0475251	0.000149387	4.4791e-05	9.0946e-05	0.0347908	0.0178008	0.01512	2.58755
Methanothermobacter thermoflexus	141	0.00986667	0.00577778	0.00468441				0.000471795	0.000162882	0.000436869					1.02026	0.220092
Methanothermobacter thermoflexus	MM15	0.01465	0.01215	0.00260576	0.0885417	0.0669271	0.0263393	2.26562e-05	1.09973e-05	1.64883e-05	0.0417775	0.016977	0.0178698
Methanoculleus thermophilus	141	0.1402	0.0678222	0.0684884				0.0023	0.0019934	0.000433594				2.73096
Methanoculleus thermophilus	MM	0.0183	0.0183		0.0329167	0.0329167		0.0007625	0.00038125		0.00281606	0.00281606	0		1.34409	0.864011
Methanoculleus thermophilus	MM15	0.0136	0.0136		0.0583333	0.0463542	0.0169411	1.67922e-06	1.67922e-06		0.0399239	0.0246673	0.0152566		1.40796	0
Methanothermobacter thermophilus	SAB	2.798	0.720869	0.900477	0.0666667	0.0666667		0.00731236	0.0014203	0.00261134	0.000258327	0.000258327	0	5.82509	1.95769	1.75685
Methanothermobacter thermophilus	MM	0.0034	0.0034		0.742708	0.388646	0.50072	3.99061e-07	1.99531e-07		0.000133347	7.82347e-05	5.51127e-05		0.690819	0
Methanothermobacter thermophilus	MM15	0.4086	0.262317	0.209196	0.753542	0.469375	0.360579	-4.16604e-05		0.000750569	0.404372	0.152533	0.179371		1.00201	1.40171
Methanothermobacter thermophilus	282c 0	0.0973667	0.027975	0.0470807				0.00511712	-0.000196362	0.0075704			0.0831013
Methanobacterium thermaggregans	SAB	0.8895	0.376112	0.253115				0.00385251	0.000835689	0.000999732				13.3368	1.01214	1.0275
Methanobacterium thermaggregans	141	0.7273	0.361367	0.22317				0.00385251	0.000824789	0.00100555				11.0112	1.46991	1.25087
Methanobacterium thermaggregans	MM	0.4507	0.273975	0.0975673	0.892569	0.626045	0.266706	0.00190777	0.000633601	0.000946436	1.25795	0.612978	0.335914	3.47444	3.55994	4.5758
Methanobacterium thermaggregans	282c 0	0.158433	0.0982667	0.0616608	0.921258	0.312064	0.435624	0.00100381	-0.000114238	0.000982707	0.620023	0.292323	0.253481	3.37826
Methanobthermobacter crinale	SAB	0.00376667		0.0330261				0.000314095	-2.04386e-05	0.000367967				0.154451	2.12363	2.31666
Methanobthermobacter crinale	MM	0.0792	0.063725	0.021885	0.0708333	0.0479167	0.0396928	9.77899e-06	-0.000116009	0.000177891	0.0186678	0.00633392	0.00872167		1.12158	0.408578
Methanobthermobacter crinale	MM15	0.0361	0.02145	0.0207182	0.102708	0.0684896	0.0360833	-0.000228906	-0.000228906		0.029329	0.0082032	0.0122211
Methanothermobacter marburgensis	MM	0.416367	0.236247	0.141748	0.886583	0.643554	0.281294	0.00909744	0.0039293	0.00430866	1.27419	0.905212	0.371812	2.39363
Methanothermobacter marburgensis	282c 0	0.2827		0.339338	0.927322	0.349593	0.429817	0.00210684		0.0309721	0.817128	0.414965	0.287544	13.3835	1.15679	0.0449587
Methanothermobacter thermautotrophicus	SAB	0.550667	0.151028	0.209611				0.000492199	1.04663e-05	0.000443605				41.6697	0.899705	0.592812
Methanothermobacter thermautotrophicus	MM	0.4697	0.158067	0.270003	0.0510096	0.00802528	0.0607891	-5.84521e-05	-9.2312e-05		0.0143154	0.0143154	0
Methanothermobacter thermautotrophicus	282c 0	0.0291667	0.0273083	0.00234037	0.0847261		0.0949118	4.70588e-05	-5.37272e-05	0.000162527	0.194441	0.194441	0	1.17589
Methanothermobacter wolfeii	MM	0.3384	0.3384		0.78375	0.738354	0.0532852	0.00282	0.00141		0.162853	0.112098	0.0396217
Methanothermococcus thermlithoautotrophicus	141	0.0159333	0.0134	0.00358267				0.000116475	0.000116475						1.16791	1.02212
Methanothermococcus thermlithoautotrophicus	MM15	0.0125	0.0103	0.00311127	0.115	0.0671328	0.0377784	0.00016875	0.000133203	5.02709e-05	0.0849441	0.0331796	0.0285568	1.95503	1.15814	0.177417
Methanothermococcus okinawensis	282 30_E	0.824133	0.460656	0.289269	0.960284	0.766046	0.305401	0.0139181	0.00438431	0.00721045	1.31691	0.969833	0.464115	1.40796	1.16858	1.70024
Methanothermococcus okinawensis	MM30c	0.0283	0.015425	0.0106715	0.0597488		0.144843	0.000797059	0.000169657	0.000632011	0.0130603	0.0130603	0	4.68226	0.15897	1.32694
Methanothermobacter tenebrarum	SAB	0.0276	0.0097	0.0165455				3.38696e-05	2.58708e-05	1.1312e-05				0.690819
Methanothermobacter tenebrarum	MM	0.0231	0.0168	0.00552969	0.106458	0.0290625	0.0801977	6.67969e-05	3.3513e-05	4.70706e-05	0.0248963	0.0126883	0.012208	1.99317	0.174271	2.40881
Methanocaldococcus janaschii	MM30c	0.0219	0.012925	0.00663783	0.0447368	-0.0610702	0.144594	0.000134164	-0.000127067	0.00032189	0.212129	0.212129	0		1.78357	1.3075
Methanocaldococcus janaschii	282 30	0.18	0.0952	0.080442				0.192421	0.0344308	0.112119				2.12761	1.13859	0.122248
Methanocaldococcus villosus	282 18_E	0.650367	0.420953	0.271192	0.895042	0.871075	0.0233587	0.0155673	0.00646313	0.00726026	2.1176	1.55225	0.368677	2.91197	0.747868	0
Methanocaldococcus villosus	MM15c	0.01575	0.004725	0.00890267	0.107417		0.162341	0.000555882	0.00012673	0.000382308	0.154729	0.111399	0.0433298	8.76019
Methanocaldococcus vulcanius	MM30c	0.02795	0.012175	0.0131912	0.0486876		0.131514	-5.47101e-05	-0.000280841	0.000452129	0.229598	0.0349685	0.141996		2.46264	0.822571
Methanocaldococcus vulcanius	282 30	0.118	0.0582222	0.0494493				0.0698571	0.0273283	0.0318382				5.49239
Methanothermus fervidus	203	0.341567	0.223683	0.166712	0.944787	0.434882	0.46386	0.00346716	0.00346716	0	1.09281	0.781169	0.414928	1.41049	1.12158	0.408578
Methanothermus fervidus	203c	0.00206667		0.0386345	0.0371357	0.0191775	0.0253967	0.000352475		0.00345479	0.0595502	0.0326101	0.0269401
Methanothermus fervidus	203-c	0.02355	0.0063	0.0243952	0.0650499		0.0614658	0.00020495	-0.000239712	0.000628848	0.0459215	0.0459215	0
Methanothermus fervidus	MM15	0.0675667	0.0524083	0.0106483	0.109622		0.136467	0.000418519	0.000205608	0.000262303	0.0969794	0.0868372	0.0101421	1.18858	1.15679	0.0449587
Methanothermus fervidus	MM15c	0.3319	0.135041	0.0927992	0.851251	0.207458	0.426612	0.00213435	0.000271571	0.00131391	0.86244	0.387912	0.305272	1.73582	0.899705	0.592812
Methanothermus sociabilis	203	0.1821	0.111294	0.0967345	0.950521	0.330102	0.438562	0.00220048	0.00188505	0.00044608	1.35813	0.663163	0.578071
Methanothermus sociabilis	203c	0.00613333	0.00338333	0.00388909	0.0700575			3.26733e-05	3.26733e-05	0	0.346819	0.346819	0
Methanothermus sociabilis	203-c	0.0343		0.056772			0.0266233	-0.000436634		0.00137947			0.143494
Methanothermus sociabilis	MM15	0.0426	0.0336417	0.00821094	0.0341908		0.0543263	0.000587302	0.000209101	0.000359479	0.129971	0.129971	0	1.89066	1.16791	1.02212
Methanothermus sociabilis	MM15c	0.05055	0.02856	0.0283782	0.118684		0.107881	0.000586413	-0.000496357	0.00129369	0.488158	0.244204	0.243953	1.28359	1.15814	0.177417
Methanotorris igneus	282	0.157383	0.119556	0.0260763	0.643395	0.399252	0.12794	0.00585461	0.00168878	0.000699768	1.53253	1.27666	0.261442	4.12666	1.16858	1.70024
Methanotorris igneus	282c 30	0.461367	0.272842	0.134056	0.976094	0.792364	0.15427	0.0288354	0.00477949	0.00622925	4.61366	2.2823	1.51823	1.91235	0.15897	1.32694
Methanotorris igneus	282-c 30	0.0257333	0.0120333	0.0126141	0.00974763		0.0163048	0.00101667	0.000434571	0.000823208	0.00601986	0.00499926	0.0010206
Methanotorris igneus	MM30	0.0371	0.0230833	0.0127623	0.119468	0.035425	0.105979	0.000733333	0.000281605	0.000482708	0.286879	0.19849	0.0883889	2.3216	0.174271	2.40881
Methanotorris igneus	MM30c	0.0161	0.00971	0.00909405	0.0197312		0.101345	0.000293827	9.04524e-06	0.000299969	0.0238999	0.0132054	0.0106946	3.28955	1.78357	1.3075
Methanopyrus kandleri	511	0.220717	0.162133	0.0490204	0.837546	0.443347	0.230026	0.0033062	0.00279092	0.000781186	1.68757	1.32499	0.253215	1.23113	1.13859	0.122248
Methanopyrus kandleri	511-v	0.0106667		0.0103131	0.0631617		0.0646188	0.000164583	0.000131443	4.68682e-05	0.189555	0.189555	0	0.747868	0.747868	0
Methanopyrus kandleri	MM15	0.012	0.00901667	0.00282089			0.0247819	0.000134074	1e-05	0.000108443			0.0526387
Methanopyrus kandleri	MM15v	0.15965	0.0319521	0.0517703	0.0300336		0.0606618	0.00160733		0.00370808	0.190449	0.173853	0.0165954	3.21795	2.46264	0.822571
Methanopyrus kandleri	MM15c	0.0259	0.000766667	0.0297292	0.0358901		0.111623	0.000906494		0.00266454	0.146657	0.076467	0.0701899

## Sheet: Supplementary Data 1 Table S2
	ODmax	NaCl	SO42-	S	NH4+	PO42-	Cysteine conc.	Class	Order	Family	Genus	Strain	Cultivation temperature / °C	Medium	TES	VS	Cysteine addition	Yeast peptone addition	Cluster
144	2.798	25.6661	2.30795	0.222336	6.30416	3.56864	1.96385	Methanobacteria	Methanobacteriales	Methanobacteriaceae	Methanothermobacter	Methanothermobacter thermophilus	60	SAB	TES2	VS1	cys	yeast_peptone	2
37	2.57	25.6661	2.30795	0.222336	6.30416	3.56864	1.96385	Methanobacteria	Methanobacteriales	Methanobacteriaceae	Methanobrevibacter	Methanobrevibacter arboriphilus	37	SAB	TES2	VS1	cys	yeast_peptone	2
42	2.449	25.6661	2.30795	0.222336	6.30416	3.56864	1.96385	Methanobacteria	Methanobacteriales	Methanobacteriaceae	Methanobacterium	Methanobacterium bryantii	37	SAB	TES2	VS1	cys	yeast_peptone	2
45	1.96	25.6661	2.30795	0.222336	6.30416	3.56864	1.96385	Methanobacteria	Methanobacteriales	Methanobacteriaceae	Methanobacterium	Methanobacterium congolense	37	SAB	TES2	VS1	cys	yeast_peptone	2
75	1.801	25.6661	2.30795	0.222336	6.30416	3.56864	1.96385	Methanobacteria	Methanobacteriales	Methanobacteriaceae	Methanobrevibacter	Methanobrevibacter olleyae	37	SAB	TES2	VS1	cys	yeast_peptone	2
53	1.625	25.6661	2.30795	0.222336	6.30416	3.56864	1.96385	Methanobacteria	Methanobacteriales	Methanobacteriaceae	Methanobacterium	Methanobacterium subterraneum	37	SAB	TES2	VS1	cys	yeast_peptone	2
30	1.187	307.993	9.95892	0.27792	1.57714	0.438273	1.96385	Methanococci	Methanococcales	Methanococcuaceae	Methanococcus	Methanococcus voltae	35	141	TES1	VS1	cys	yeast_peptone	3
66	1.116	307.993	9.95892	0.27792	1.57714	0.438273	1.96385	Methanobacteria	Methanobacteriales	Methanobacteriaceae	Methanobacterium	Methanobacterium arcticum	37	141	TES1	VS1	cys	yeast_peptone	3
112	1.082	307.993	9.95892	0.27792	1.57714	0.438273	1.96385	Methanomicrobia	Methanosarcinales	Methanosarcinaceae	Methanosarcina	Methanosarcina siciliae	37	141c	TES1	VS1	cys	yeast_peptone	3
67	0.956	0	0	0.133501	13.2387	27.2459	0	Methanobacteria	Methanobacteriales	Methanobacteriaceae	Methanobacterium	Methanobacterium arcticum	37	MM	TES3	no VS	no cys	no	1
148	0.89	25.6661	2.30795	0.222336	6.30416	3.56864	1.96385	Methanobacteria	Methanobacteriales	Methanobacteriaceae	Methanobacterium	Methanobacterium thermaggregans	65	SAB	TES2	VS1	cys	yeast_peptone	2
69	0.888	25.6661	2.30795	0.222336	6.30416	3.56864	1.96385	Methanobacteria	Methanobacteriales	Methanobacteriaceae	Methanobacterium	Methanobrevibacter gottschalkii	37	SAB	TES2	VS1	cys	yeast_peptone	2
163	0.824	513.322	9.83811	0.27792	1.58154	0.438273	1.96385	Methanococci	Methanococcales	Methanococcuaceae	Methanothermococcus	Methanothermococcus okinawensis	65	282 30	TES1	no VS	cys	no	3
121	0.81	307.993	9.95892	0.27792	1.57714	0.438273	1.96385	Methanomicrobia	Methanomicrobiales	Methanomicrobiaceae	Methanolacinia	Methanolacinia petrolearia	37	141	TES1	VS1	cys	yeast_peptone	3
104	0.744	307.993	9.95892	0.27792	1.57714	0.438273	1.96385	Methanococci	Methanococcales	Methanococcuaceae	Methanococcus	Methanococcus maripaludis JJ	37	141	TES1	VS1	cys	yeast_peptone	3
149	0.727	307.993	9.95892	0.27792	1.57714	0.438273	1.96385	Methanobacteria	Methanobacteriales	Methanobacteriaceae	Methanobacterium	Methanobacterium thermaggregans	65	141	TES1	VS1	cys	yeast_peptone	3
97	0.725	25.6661	2.30795	0.222336	6.30416	3.56864	1.96385	Methanomicrobia	Methanomicrobiales	Methanomicrobiaceae	Methanoculleus	Methanoculleus bourgensis	37	SAB	TES2	VS1	cys	yeast_peptone	2
116	0.701	307.993	9.95892	0.27792	1.57714	0.438273	1.96385	Methanomicrobia	Methanosarcinales	Methanosarcinaceae	Methanosarcina	Methanosarcina acetivorans	37	141c	TES1	VS1	cys	yeast_peptone	3
129	0.697	307.993	9.95892	0.27792	1.57714	0.438273	1.96385	Methanomicrobia	Methanomicrobiales	Methanomicrobiaceae	Methanoculleus	Methanoculleus submarinus	40	141	TES1	VS1	cys	yeast_peptone	3
52	0.657	0	9.83811	0.27792	1.58154	0.438273	1.96385	Methanobacteria	Methanobacteriales	Methanobacteriaceae	Methanobacterium	Methanobacterium palustre	37	282c 0	TES1	no VS	cys	no	2
169	0.65	307.993	9.83811	0.27792	1.58154	0.438273	1.96385	Methanococci	Methanococcales	Methanocaldococcaceae	Methanocaldococcus	Methanocaldococcus villosus	80	282c 18_E	TES1	no VS	cys	no	3
107	0.646	376.008	9.98235	0.27792	3.15758	4.38273	0	Methanococci	Methanosarcinales	Methanosarcinaceae	Methanococcus	Methanococcus maripaludis S0001	37	MCN	TES3	no VS	no cys	no	3
85	0.637	25.6661	2.30795	0.222336	6.30416	3.56864	1.96385	Methanobacteria	Methanobacteriales	Methanobacteriaceae	Methanobrevibacter	Methanobrevibacter boviskoreani	37	SAB	TES2	VS1	cys	yeast_peptone	2
108	0.613	376.008	9.98235	0.27792	3.15758	4.38273	0	Methanococci	Methanosarcinales	Methanosarcinaceae	Methanococcus	Methanococcus maripaludis S2	37	MCN	TES3	no VS	no cys	no	3
77	0.612	25.6661	2.30795	0.222336	6.30416	3.56864	1.96385	Methanobacteria	Methanobacteriales	Methanobacteriaceae	Methanobrevibacter	Methanobrevibacter ruminantium	37	SAB	TES2	VS1	cys	yeast_peptone	2
83	0.568	25.6661	2.30795	0.222336	6.30416	3.56864	1.96385	Methanobacteria	Methanobacteriales	Methanobacteriaceae	Methanobrevibacter	Methanobrevibacter woesei	37	SAB	TES2	VS1	cys	yeast_peptone	2
157	0.551	25.6661	2.30795	0.222336	6.30416	3.56864	1.96385	Methanobacteria	Methanobacteriales	Methanobacteriaceae	Methanothermobacter	Methanothermobacter thermautotrophicus	65	SAB	TES2	VS1	cys	yeast_peptone	2
50	0.534	0	0	0.133501	13.2387	27.2459	0	Methanobacteria	Methanobacteriales	Methanobacteriaceae	Methanobacterium	Methanobacterium palustre	37	MM	TES3	no VS	no cys	no	1
158	0.47	0	0	0.133501	13.2387	27.2459	0	Methanobacteria	Methanobacteriales	Methanobacteriaceae	Methanothermobacter	Methanothermobacter thermautotrophicus	65	MM	TES3	no VS	no cys	no	1
184	0.461	513.322	9.83811	0.27792	1.58154	0.438273	1.96385	Methanococci	Methanococcales	Methanothermaceae	Methanotorris	Methanotorris igneus	85	282c 30	TES1	no VS	cys	no	3
34	0.455	307.993	9.95892	0.27792	1.57714	0.438273	1.96385	Methanobacteria	Methanobacteriales	Methanobacteriaceae	Methanobacterium	Methanobacterium petrolearium	35	141	TES1	VS1	cys	yeast_peptone	3
150	0.451	0	0	0.133501	13.2387	27.2459	0	Methanobacteria	Methanobacteriales	Methanobacteriaceae	Methanobacterium	Methanobacterium thermaggregans	65	MM	TES3	no VS	no cys	no	1
155	0.416	0	0	0.133501	13.2387	27.2459	0	Methanobacteria	Methanobacteriales	Methanobacteriaceae	Methanothermobacter	Methanothermobacter marburgensis	65	MM	TES3	no VS	no cys	no	1
146	0.409	256.661	0	0.133501	13.2387	27.2459	0	Methanobacteria	Methanobacteriales	Methanobacteriaceae	Methanothermobacter	Methanothermobacter thermophilus	60	MM15	TES3	no VS	no cys	no	1
49	0.385	25.6661	2.30795	0.222336	6.30416	3.56864	1.96385	Methanobacteria	Methanobacteriales	Methanobacteriaceae	Methanobacterium	Methanobacterium palustre	37	SAB	TES2	VS1	cys	yeast_peptone	2
126	0.362	307.993	9.95892	0.27792	1.57714	0.438273	1.96385	Methanomicrobia	Methanosarcinales	Methanosarcinaceae	Methanolobus	Methanolobus vulcani	40	141c	TES1	VS1	cys	yeast_peptone	3
173	0.342	7.69982	0.274804	0.27792	0.00505678	1.60589	1.96385	Methanococci	Methanococcales	Methanocaldococcaceae	Methanocaldococcus	Methanothermus fervidus	80	203	TES1	VS1	cys	yeast_peptone	2
160	0.338	0	0	0.133501	13.2387	27.2459	0	Methanobacteria	Methanobacteriales	Methanobacteriaceae	Methanothermobacter	Methanothermobacter wolfeii	65	MM	TES3	no VS	no cys	no	1
177	0.332	256.661	0	0.133501	13.2387	27.2459	1.96385	Methanobacteria	Methanobacteriales	Methanobacteriaceae	Methanothermus	Methanothermus fervidus	80	MM15c	TES3	no VS	cys	no	1
54	0.316	0	0	0.133501	13.2387	27.2459	0	Methanobacteria	Methanobacteriales	Methanobacteriaceae	Methanobacterium	Methanobacterium subterraneum	37	MM	TES3	no VS	no cys	no	1
156	0.283	0	9.83811	0.27792	1.58154	0.438273	1.96385	Methanobacteria	Methanobacteriales	Methanobacteriaceae	Methanothermobacter	Methanothermobacter marburgensis	65	282c 0	TES1	no VS	cys	no	3
188	0.221	201.906	5.05451	0.27792	1.57714	0.579744	0	Methanopyri	Methanopyrales	Methanopyraceae	Methanopyrus	Methanopyrus kandleri	98	511	TES5	VS1	no cys	no	3
178	0.182	7.69982	0.274804	0.27792	0.00505678	1.60589	1.96385	Methanobacteria	Methanobacteriales	Methanobacteriaceae	Methanothermus	Methanothermus sociabilis	80	203	TES1	VS1	cys	yeast_peptone	2
168	0.18	513.322	9.83811	0.27792	1.58154	0.438273	1.96385	Methanococci	Methanococcales	Methanocaldococcaceae	Methanocaldococcus	Methanocaldococcus jannaschii	80	282 30	TES1	no VS	cys	no	3
73	0.17	25.6661	2.30795	0.222336	6.30416	3.56864	1.96385	Methanobacteria	Methanobacteriales	Methanobacteriaceae	Methanobrevibacter	Methanobrevibacter millerae	37	SAB	TES2	VS1	cys	yeast_peptone	2
9	0.161	256.661	0	0.133501	13.2387	27.2459	0	Methanomicrobia	Methanomicrobiales	Methanomicrobiaceae	Methanogenium	Methanogenium marinum	20	MM15	TES3	no VS	no cys	no	1
191	0.16	256.661	0	0.133501	13.2387	27.2459	0	Methanopyri	Methanopyrales	Methanopyraceae	Methanopyrus	Methanopyrus kandleri	98	MM15v	TES3	VS1	no cys	no	1
151	0.158	0	9.83811	0.27792	1.58154	0.438273	1.96385	Methanobacteria	Methanobacteriales	Methanobacteriaceae	Methanobacterium	Methanobacterium thermaggregans	65	282c 0	TES1	no VS	cys	no	3
183	0.157	513.322	9.83811	0.27792	1.58154	0.438273	1.96385	Methanococci	Methanococcales	Methanothermaceae	Methanotorris	Methanotorris igneus	85	282	TES1	VS1	cys	yeast_peptone	3
32	0.144	256.661	0	0.133501	13.2387	27.2459	0	Methanococci	Methanococcales	Methanococcuaceae	Methanococcus	Methanococcus voltae	35	MM15	TES3	no VS	no cys	no	1
141	0.14	307.993	9.95892	0.27792	1.57714	0.438273	1.96385	Methanomicrobia	Methanomicrobiales	Methanomicrobiaceae	Methanoculleus	Methanoculleus thermophilus	55	141	TES1	VS1	cys	yeast_peptone	3
93	0.128	256.661	0	0.133501	13.2387	27.2459	0	Methanomicrobia	Methanomicrobiales	Methanocorpusculaceae	Methanocorpusculum	Methanocorpusculum labreanum	37	MM15	TES3	no VS	no cys	no	1
172	0.118	513.322	9.83811	0.27792	1.58154	0.438273	1.96385	Methanococci	Methanococcales	Methanocaldococcaceae	Methanocaldococcus	Methanocaldococcus vulcanius	80	282 30	TES1	no VS	cys	no	3
147	0.097	0	9.83811	0.27792	1.58154	0.438273	1.96385	Methanobacteria	Methanobacteriales	Methanobacteriaceae	Methanothermobacter	Methanothermobacter thermophilus	60	282c 0	TES1	no VS	cys	no	3
55	0.09	0	9.83811	0.27792	1.58154	0.438273	1.96385	Methanobacteria	Methanobacteriales	Methanobacteriaceae	Methanobacterium	Methanobacterium subterraneum	37	282c 0	TES1	no VS	cys	no	3
95	0.09	25.6661	2.30795	0.222336	6.30416	3.56864	1.96385	Methanomicrobia	Methanomicrobiales	Methanospirillaceae	Methanospirillium	Methanospirillum hungatei	37	SAB	TES2	VS1	cys	yeast_peptone	2
94	0.083	25.6661	2.30795	0.222336	6.30416	3.56864	1.96385	Thermoplasmata	Methanomassiliicoccales	Methanomassiliicoccaceae	Methanomassiliicoccus	Methanomassiliicoccus luminyensis	37	SAB	TES2	VS1	cys	yeast_peptone	2
65	0.079	0	0	0.133501	13.2387	27.2459	0	Methanobacteria	Methanobacteriales	Methanobacteriaceae	Methanobacterium	Methanobacterium ivanovii	37	MM	TES3	no VS	no cys	no	1
153	0.079	0	0	0.133501	13.2387	27.2459	0	Methanobacteria	Methanobacteriales	Methanobacteriaceae	Methanothermobacter	Methanothermobacter crinale	60	MM	TES3	no VS	no cys	no	1
36	0.072	0	9.83811	0.27792	1.58154	0.438273	1.96385	Methanobacteria	Methanobacteriales	Methanobacteriaceae	Methanobacterium	Methanobacterium petrolearium	35	282c 0	TES1	no VS	cys	no	3
120	0.072	376.008	9.98235	0.27792	3.15758	4.38273	0	Methanomicrobia	Methanosarcinales	Methanosaetaceae	Methanosaeta	Methanosaeta harundinacea	37	MCN	TES3	no VS	no cys	no	3
87	0.068	256.661	0	0.133501	13.2387	27.2459	0	Methanobacteria	Methanobacteriales	Methanobacteriaceae	Methanobrevibacter	Methanobrevibacter boviskoreani	37	MM15	TES3	no VS	no cys	no	1
176	0.068	256.661	0	0.133501	13.2387	27.2459	0	Methanobacteria	Methanobacteriales	Methanobacteriaceae	Methanothermus	Methanothermus fervidus	80	MM15	TES3	no VS	no cys	no	1
118	0.066	0	0	0.133501	13.2387	27.2459	0	Methanobacteria	Methanobacteriales	Methanobacteriaceae	Methanosphaera	Methanosphaera stadtmanae	37	MM	TES3	no VS	no cys	no	1
63	0.061	0	0	0.133501	13.2387	27.2459	0	Methanobacteria	Methanobacteriales	Methanobacteriaceae	Methanobacterium	Methanobacterium oryzae	37	MM	TES3	no VS	no cys	no	1
14	0.059	256.661	0	0.133501	13.2387	27.2459	0	Methanobacteria	Methanobacteriales	Methanobacteriaceae	Methanobacterium	Methanobacterium movilense	30	MM15	TES3	no VS	no cys	no	1
10	0.0561191	0	0	0.505369	6.30416	2.53427	0	Methanomicrobia	Methanosarcinales	Methanosarcinaceae	Methanosarcina	Methanosarcina soligelidi	22	Medium 6	TES4	VS1	cys	no	3
58	0.056	256.661	0	0.133501	13.2387	27.2459	0	Methanobacteria	Methanobacteriales	Methanobacteriaceae	Methanobacterium	Methanobacterium flexile	37	MM15	TES3	no VS	no cys	no	1
25	0.056	307.993	9.95892	0.27792	1.57714	0.438273	1.96385	Methanomicrobia	Methanosarcinales	Methanosarcinaceae	Methanolobus	Methanolobus profundi	30	141c	TES1	VS1	cys	yeast_peptone	3
115	0.053	513.322	0	0.133501	13.2387	27.2459	0	Methanomicrobia	Methanosarcinales	Methanosarcinaceae	Methanosarcina	Methanosarcina siciliae	37	MM30	TES3	no VS	no cys	no	1
117	0.052	376.008	9.98235	0.27792	3.15758	4.38273	0	Methanomicrobia	Methanosarcinales	Methanosarcinaceae	Methanosarcina	Methanosarcina mazei	37	MCN	TES3	no VS	no cys	no	3
182	0.051	256.661	0	0.133501	13.2387	27.2459	1.96385	Methanobacteria	Methanobacteriales	Methanobacteriaceae	Methanothermus	Methanothermus sociabilis	80	MM15c	TES3	no VS	cys	no	1
64	0.05	0	0	0.133501	13.2387	27.2459	0	Methanobacteria	Methanobacteriales	Methanobacteriaceae	Methanobacterium	Methanobacterium uliginosum	37	MM	TES3	no VS	no cys	no	1
91	0.05	25.6661	2.30795	0.222336	6.30416	3.56864	1.96385	Methanomicrobia	Methanomicrobiales	Methanocorpusculaceae	Methanocorpusculum	Methanocorpusculum labreanum	37	SAB	TES2	VS1	cys	yeast_peptone	2
11	0.049	0	0	0.133501	13.2387	27.2459	0	Methanobacteria	Methanobacteriales	Methanobacteriaceae	Methanobacterium	Methanobacterium lacus	30	MM	TES3	no VS	no cys	no	1
27	0.049	256.661	0	0.133501	13.2387	27.2459	0	Methanomicrobia	Methanosarcinales	Methanosarcinaceae	Methanolobus	Methanolobus profundi	30	MM15	TES3	no VS	no cys	no	1
109	0.049	0	9.83811	0.27792	1.58154	0.438273	1.96385	Methanococci	Methanosarcinales	Methanosarcinaceae	Methanococcus	Methanococcus maripaludis S2	37	282c 0	TES1	no VS	cys	no	3
46	0.047	256.661	0	0.133501	13.2387	27.2459	0	Methanobacteria	Methanobacteriales	Methanobacteriaceae	Methanobacterium	Methanobacterium congolense	37	MM15	TES3	no VS	no cys	no	1
56	0.046	25.6661	2.30795	0.222336	6.30416	3.56864	1.96385	Methanobacteria	Methanobacteriales	Methanobacteriaceae	Methanobacterium	Methanobacterium flexile	37	SAB	TES2	VS1	cys	yeast_peptone	2
60	0.046	25.6661	2.30795	0.222336	6.30416	3.56864	1.96385	Methanobacteria	Methanobacteriales	Methanobacteriaceae	Methanobacterium	Methanobacterium formicicum	37	SAB	TES2	VS1	cys	yeast_peptone	2
181	0.043	256.661	0	0.133501	13.2387	27.2459	0	Methanobacteria	Methanobacteriales	Methanobacteriaceae	Methanothermus	Methanothermus sociabilis	80	MM15	TES3	no VS	no cys	no	1
44	0.042	0	9.83811	0.27792	1.58154	0.438273	1.96385	Methanobacteria	Methanobacteriales	Methanobacteriaceae	Methanobacterium	Methanobacterium bryantii	37	282c 0	TES1	no VS	cys	no	3
23	0.042	307.993	9.95892	0.27792	1.57714	0.438273	1.96385	Methanomicrobia	Methanomicrobiales	Methanomicrobiaceae	Methanogenium	Methanogenium organophilum	30	141	TES1	VS1	cys	yeast_peptone	3
119	0.041	256.661	0	0.133501	13.2387	27.2459	0	Methanobacteria	Methanobacteriales	Methanobacteriaceae	Methanosphaera	Methanosphaera stadtmanae	37	MM15	TES3	no VS	no cys	no	1
21	0.041	307.993	9.95892	0.27792	1.57714	0.438273	1.96385	Methanomicrobia	Methanomicrobiales	Methanomicrobiaceae	Methanoplanus	Methanoplanus limicola	30	141	TES1	VS1	cys	yeast_peptone	3
4	0.0386604	0	0	0.133501	13.2387	27.2459	0	Methanomicrobia	Methanomicrobiales	Methanomicrobiaceae	Methanogenium	Methanogenium frigidum	15	MM	TES3	no VS	no cys	no	1
13	0.0386604	0	0	0.133501	13.2387	27.2459	0	Methanobacteria	Methanobacteriales	Methanobacteriaceae	Methanobacterium	Methanobacterium movilense	30	MM	TES3	no VS	no cys	no	1
31	0.0386604	0	0	0.133501	13.2387	27.2459	0	Methanococci	Methanococcales	Methanococcuaceae	Methanococcus	Methanococcus voltae	35	MM	TES3	no VS	no cys	no	1
35	0.0386604	0	0	0.133501	13.2387	27.2459	0	Methanobacteria	Methanobacteriales	Methanobacteriaceae	Methanobacterium	Methanobacterium petrolearium	35	MM	TES3	no VS	no cys	no	1
38	0.0386604	0	0	0.133501	13.2387	27.2459	0	Methanobacteria	Methanobacteriales	Methanobacteriaceae	Methanobrevibacter	Methanobrevibacter arboriphilus	37	MM	TES3	no VS	no cys	no	1
43	0.0386604	0	0	0.133501	13.2387	27.2459	0	Methanobacteria	Methanobacteriales	Methanobacteriaceae	Methanobacterium	Methanobacterium bryantii	37	MM	TES3	no VS	no cys	no	1
70	0.0386604	0	0	0.133501	13.2387	27.2459	0	Methanobacteria	Methanobacteriales	Methanobacteriaceae	Methanobrevibacter	Methanobrevibacter gottschalkii	37	MM	TES3	no VS	no cys	no	1
105	0.0386604	0	0	0.133501	13.2387	27.2459	0	Methanococci	Methanococcales	Methanococcuaceae	Methanococcus	Methanococcus maripaludis JJ	37	MM	TES3	no VS	no cys	no	1
113	0.0386604	0	0	0.133501	13.2387	27.2459	0	Methanomicrobia	Methanosarcinales	Methanosarcinaceae	Methanosarcina	Methanosarcina siciliae	37	MM	TES3	no VS	no cys	no	1
122	0.0386604	0	0	0.133501	13.2387	27.2459	0	Methanomicrobia	Methanomicrobiales	Methanomicrobiaceae	Methanolacinia	Methanolacinia petrolearia	37	MM	TES3	no VS	no cys	no	1
135	0.0386604	0	0	0.133501	13.2387	27.2459	0	Methanococci	Methanococcales	Methanococcuaceae	Methanococcus	Methanococcus aeolicus	40	MM	TES3	no VS	no cys	no	1
24	0.038	256.661	0	0.133501	13.2387	27.2459	0	Methanomicrobia	Methanomicrobiales	Methanomicrobiaceae	Methanogenium	Methanogenium organophilum	30	MM15	TES3	no VS	no cys	no	1
22	0.037	256.661	0	0.133501	13.2387	27.2459	0	Methanomicrobia	Methanomicrobiales	Methanomicrobiaceae	Methanoplanus	Methanoplanus limicola	30	MM15	TES3	no VS	no cys	no	1
40	0.037	513.322	0	0.133501	13.2387	27.2459	0	Methanobacteria	Methanobacteriales	Methanobacteriaceae	Methanobrevibacter	Methanobrevibacter arboriphilus	37	MM30	TES3	no VS	no cys	no	1
186	0.037	513.322	0	0.133501	13.2387	27.2459	0	Methanococci	Methanococcales	Methanothermaceae	Methanotorris	Methanotorris igneus	85	MM30	TES3	no VS	no cys	no	1
154	0.036	256.661	0	0.133501	13.2387	27.2459	0	Methanobacteria	Methanobacteriales	Methanobacteriaceae	Methanothermobacter	Methanothermobacter crinale	60	MM15	TES3	no VS	no cys	no	1
89	0.035	376.008	9.98235	0.27792	3.15758	4.38273	0	Methanococci	Methanococcales	Methanococcuaceae	Methanococcus	Methanococcus vannielii	37	MCN	TES3	no VS	no cys	no	3
20	0.034	256.661	0	0.133501	13.2387	27.2459	0	Methanomicrobia	Methanomicrobiales	Methanomicrobiaceae	Methanoplanus	Methanoplanus endosymbiosus	30	MM15	TES3	no VS	no cys	no	1
180	0.034	7.69982	0.274804	0.27792	0.00505678	1.60589	0	Methanobacteria	Methanobacteriales	Methanobacteriaceae	Methanothermus	Methanothermus sociabilis	80	203-c	TES1	no VS	no cys	yeast_peptone	2
68	0.032	0	9.83811	0.27792	1.58154	0.438273	1.96385	Methanobacteria	Methanobacteriales	Methanobacteriaceae	Methanobacterium	Methanobacterium arcticum	37	282c 0	TES1	no VS	cys	no	3
19	0.031	307.993	9.95892	0.27792	1.57714	0.438273	1.96385	Methanomicrobia	Methanomicrobiales	Methanomicrobiaceae	Methanoplanus	Methanoplanus endosymbiosus	30	141	TES1	VS1	cys	yeast_peptone	3
84	0.031	256.661	0	0.133501	13.2387	27.2459	0	Methanobacteria	Methanobacteriales	Methanobacteriaceae	Methanobrevibacter	Methanobrevibacter woesei	37	MM15	TES3	no VS	no cys	no	1
18	0.029	256.661	0	0.133501	13.2387	27.2459	0	Methanomicrobia	Methanomicrobiales	Methanomicrobiaceae	Methanoculleus	Methanoculleus chikugoensis	30	MM15	TES3	no VS	no cys	no	1
102	0.029	0	0	0.133501	13.2387	27.2459	0	Methanomicrobia	Methanomicrobiales	Methanomicrobiaceae	Methanobacterium	Methanoculleus palmolei	37	MM	TES3	no VS	no cys	no	1
159	0.029	0	9.83811	0.27792	1.58154	0.438273	1.96385	Methanobacteria	Methanobacteriales	Methanobacteriaceae	Methanothermobacter	Methanothermobacter thermautotrophicus	65	282c 0	TES1	no VS	cys	no	3
165	0.028	25.6661	2.30795	0.222336	6.30416	3.56864	1.96385	Methanobacteria	Methanobacteriales	Methanobacteriaceae	Methanothermobacter	Methanothermobacter tenebrarum	70	SAB	TES2	VS1	cys	yeast_peptone	2
164	0.028	513.322	0	0.133501	13.2387	27.2459	1.96385	Methanococci	Methanococcales	Methanococcuaceae	Methanothermococcus	Methanothermococcus okinawensis	65	MM30c	TES3	no VS	cys	no	1
171	0.028	513.322	0	0.133501	13.2387	27.2459	1.96385	Methanococci	Methanococcales	Methanocaldococcaceae	Methanocaldococcus	Methanocaldococcus vulcanius	80	MM30c	TES3	no VS	cys	no	1
16	0.0273732	256.661	0	0.133501	13.2387	27.2459	0	Methanomicrobia	Methanomicrobiales	Methanomicrobiaceae	Methanoculleus	Methanoculleus marisnigri	30	MM15	TES3	no VS	no cys	no	1
39	0.0273732	256.661	0	0.133501	13.2387	27.2459	0	Methanobacteria	Methanobacteriales	Methanobacteriaceae	Methanobrevibacter	Methanobrevibacter arboriphilus	37	MM15	TES3	no VS	no cys	no	1
62	0.0273732	256.661	0	0.133501	13.2387	27.2459	0	Methanobacteria	Methanobacteriales	Methanobacteriaceae	Methanobacterium	Methanobacterium formicicum	37	MM15	TES3	no VS	no cys	no	1
71	0.0273732	256.661	0	0.133501	13.2387	27.2459	0	Methanobacteria	Methanobacteriales	Methanobacteriaceae	Methanobrevibacter	Methanobrevibacter gottschalkii	37	MM15	TES3	no VS	no cys	no	1
76	0.0273732	256.661	0	0.133501	13.2387	27.2459	0	Methanobacteria	Methanobacteriales	Methanobacteriaceae	Methanobrevibacter	Methanobrevibacter olleyae	37	MM15	TES3	no VS	no cys	no	1
78	0.0273732	256.661	0	0.133501	13.2387	27.2459	0	Methanobacteria	Methanobacteriales	Methanobacteriaceae	Methanobrevibacter	Methanobrevibacter ruminantium	37	MM15	TES3	no VS	no cys	no	1
114	0.0273732	256.661	0	0.133501	13.2387	27.2459	0	Methanomicrobia	Methanosarcinales	Methanosarcinaceae	Methanosarcina	Methanosarcina siciliae	37	MM15	TES3	no VS	no cys	no	1
123	0.0273732	256.661	0	0.133501	13.2387	27.2459	0	Methanomicrobia	Methanomicrobiales	Methanomicrobiaceae	Methanolacinia	Methanolacinia petrolearia	37	MM15	TES3	no VS	no cys	no	1
128	0.0273732	256.661	0	0.133501	13.2387	27.2459	0	Methanomicrobia	Methanosarcinales	Methanosarcinaceae	Methanolobus	Methanolobus vulcani	40	MM15	TES3	no VS	no cys	no	1
185	0.026	513.322	9.83811	0.27792	1.58154	0.438273	1.96385	Methanococci	Methanococcales	Methanothermaceae	Methanotorris	Methanotorris igneus	85	282-c 30	TES1	no VS	no cys	no	3
192	0.026	256.661	0	0.133501	13.2387	27.2459	1.96385	Methanopyri	Methanopyrales	Methanopyraceae	Methanopyrus	Methanopyrus kandleri	98	MM15c	TES3	no VS	cys	no	1
47	0.025	25.6661	2.30795	0.222336	6.30416	3.56864	1.96385	Methanobacteria	Methanobacteriales	Methanobacteriaceae	Methanobacterium	Methanobacterium movens	37	SAB	TES2	VS1	cys	yeast_peptone	2
99	0.025	256.661	0	0.133501	13.2387	27.2459	0	Methanomicrobia	Methanomicrobiales	Methanomicrobiaceae	Methanoculleus	Methanoculleus bourgensis	37	MM15	TES3	no VS	no cys	no	1
133	0.025	256.661	0	0.133501	13.2387	27.2459	0	Methanobacteria	Methanobacteriales	Methanobacteriaceae	Methanobacterium	Methanobacterium ferruginis	40	MM15	TES3	no VS	no cys	no	1
175	0.024	7.69982	0.274804	0.27792	0.00505678	1.60589	0	Methanobacteria	Methanobacteriales	Methanobacteriaceae	Methanothermus	Methanothermus fervidus	80	203-c	TES1	no VS	no cys	yeast_peptone	2
29	0.023	256.661	0	0.133501	13.2387	27.2459	0	Methanomicrobia	Methanomicrobiales	Methanospirillaceae	Methanospirillium	Methanospirillum stamsii	30	MM15	TES3	no VS	no cys	no	1
51	0.023	256.661	0	0.133501	13.2387	27.2459	0	Methanobacteria	Methanobacteriales	Methanobacteriaceae	Methanobacterium	Methanobacterium palustre	37	MM15	TES3	no VS	no cys	no	1
101	0.023	376.008	9.98235	0.27792	3.15758	4.38273	0	Methanomicrobia	Methanomicrobiales	Methanomicrobiaceae	Methanoculleus	Methanoculleus hydrogenitrophicus	37	MCN	TES3	no VS	no cys	no	3
111	0.023	256.661	0	0.133501	13.2387	27.2459	0	Methanomicrobia	Methanosarcinales	Methanosarcinaceae	Methanosarcina	Methanosarcina horonobensis	37	MM15	TES3	no VS	no cys	no	1
166	0.023	0	0	0.133501	13.2387	27.2459	0	Methanobacteria	Methanobacteriales	Methanobacteriaceae	Methanothermobacter	Methanothermobacter tenebrarum	70	MM	TES3	no VS	no cys	no	1
17	0.022	102.664	9.95892	0.27792	1.57714	0.438273	1.96385	Methanomicrobia	Methanomicrobiales	Methanomicrobiaceae	Methanoculleus	Methanoculleus chikugoensis	30	141b	TES1	VS1	cys	yeast_peptone	3
167	0.022	513.322	0	0.133501	13.2387	27.2459	1.96385	Methanococci	Methanococcales	Methanocaldococcaceae	Methanocaldococcus	Methanocaldococcus jannaschii	80	MM30c	TES3	no VS	cys	no	1
138	0.021	256.661	0	0.133501	13.2387	27.2459	0	Methanomicrobia	Methanomicrobiales	Methanomicrobiaceae	Methanoculleus	Methanoculleus receptaculi	50	MM15	TES3	no VS	no cys	no	1
12	0.02	25.6661	2.30795	0.222336	6.30416	3.56864	1.96385	Methanobacteria	Methanobacteriales	Methanobacteriaceae	Methanobacterium	Methanobacterium movilense	30	SAB	TES2	VS1	cys	yeast_peptone	2
26	0.02	0	0	0.133501	13.2387	27.2459	0	Methanomicrobia	Methanosarcinales	Methanosarcinaceae	Methanolobus	Methanolobus profundi	30	MM	TES3	no VS	no cys	no	1
106	0.02	256.661	0	0.133501	13.2387	27.2459	0	Methanococci	Methanococcales	Methanococcuaceae	Methanococcus	Methanococcus maripaludis JJ	37	MM15	TES3	no VS	no cys	no	1
80	0.018	256.661	0	0.133501	13.2387	27.2459	0	Methanobacteria	Methanobacteriales	Methanobacteriaceae	Methanobrevibacter	Methanobrevibacter smithii	37	MM15	TES3	no VS	no cys	no	1
134	0.018	256.661	0	0.133501	13.2387	27.2459	0	Methanobacteria	Methanobacteriales	Methanobacteriaceae	Methanobacterium	Methanobacterium aarhusense	40	MM15	TES3	no VS	no cys	no	1
142	0.018	0	0	0.133501	13.2387	27.2459	0	Methanomicrobia	Methanomicrobiales	Methanomicrobiaceae	Methanoculleus	Methanoculleus thermophilus	55	MM	TES3	no VS	no cys	no	1
90	0.017	0	0	0.133501	13.2387	27.2459	0	Methanococci	Methanococcales	Methanococcuaceae	Methanococcus	Methanococcus vannielii	37	MM	TES3	no VS	no cys	no	1
103	0.017	256.661	0	0.133501	13.2387	27.2459	0	Methanomicrobia	Methanosarcinales	Methanosarcinaceae	Methanolobus	Methanolobus zinderi	37	MM15	TES3	no VS	no cys	no	1
33	0.0160861	513.322	0	0.133501	13.2387	27.2459	0	Methanococci	Methanococcales	Methanococcuaceae	Methanococcus	Methanococcus voltae	35	MM30	TES3	no VS	no cys	no	1
72	0.0160861	513.322	0	0.133501	13.2387	27.2459	0	Methanobacteria	Methanobacteriales	Methanobacteriaceae	Methanobrevibacter	Methanobrevibacter gottschalkii	37	MM30	TES3	no VS	no cys	no	1
137	0.016	307.993	9.95892	0.27792	1.57714	0.438273	1.96385	Methanomicrobia	Methanomicrobiales	Methanomicrobiaceae	Methanoculleus	Methanoculleus receptaculi	50	141	TES1	VS1	cys	yeast_peptone	3
161	0.016	307.993	9.95892	0.27792	1.57714	0.438273	1.96385	Methanobacteria	Methanobacteriales	Methanobacteriaceae	Methanothermococcus	Methanothermococcus thermolithotrophicus	65	141	TES1	VS1	cys	yeast_peptone	3
170	0.016	256.661	0	0.133501	13.2387	27.2459	1.96385	Methanococci	Methanococcales	Methanocaldococcaceae	Methanocaldococcus	Methanocaldococcus villosus	80	MM15c	TES3	no VS	cys	no	1
187	0.016	513.322	0	0.133501	13.2387	27.2459	1.96385	Methanococci	Methanococcales	Methanothermaceae	Methanotorris	Methanotorris igneus	85	MM30c	TES3	no VS	cys	no	1
81	0.015	25.6661	2.30795	0.222336	6.30416	3.56864	1.96385	Methanobacteria	Methanobacteriales	Methanobacteriaceae	Methanobrevibacter	Methanobrevibacter thaueri	37	SAB	TES2	VS1	cys	yeast_peptone	2
136	0.015	256.661	0	0.133501	13.2387	27.2459	0	Methanococci	Methanococcales	Methanococcuaceae	Methanococcus	Methanococcus aeolicus	40	MM15	TES3	no VS	no cys	no	1
140	0.015	256.661	0	0.133501	13.2387	27.2459	0	Methanobacteria	Methanobacteriales	Methanobacteriaceae	Methanothermobacter	Methanothermobacter thermoflexus	55	MM15	TES3	no VS	no cys	no	1
2	0.014	256.661	0	0.133501	13.2387	27.2459	0	Methanomicrobia	Methanomicrobiales	Incertae sedis	Methanoregula	Methanoregula boonei	15	MM15	TES3	no VS	no cys	no	1
79	0.014	0	0	0.133501	13.2387	27.2459	0	Methanobacteria	Methanobacteriales	Methanobacteriaceae	Methanobrevibacter	Methanobrevibacter smithii	37	MM	TES3	no VS	no cys	no	1
143	0.014	256.661	0	0.133501	13.2387	27.2459	0	Methanomicrobia	Methanomicrobiales	Methanomicrobiaceae	Methanoculleus	Methanoculleus thermophilus	55	MM15	TES3	no VS	no cys	no	1
1	0.013	307.993	9.95892	0.27792	1.57714	0.438273	1.96385	Methanomicrobia	Methanomicrobiales	Incertae sedis	Methanoregula	Methanoregula boonei	15	141	TES1	VS1	cys	yeast_peptone	3
28	0.013	0	0	0.133501	13.2387	27.2459	0	Methanomicrobia	Methanomicrobiales	Methanospirillaceae	Methanospirillium	Methanospirillum stamsii	30	MM	TES3	no VS	no cys	no	1
162	0.013	256.661	0	0.133501	13.2387	27.2459	0	Methanococci	Methanococcales	Methanococcuaceae	Methanothermococcus	Methanothermococcus thermolithotrophicus	65	MM15	TES3	no VS	no cys	no	1
3	0.012	307.993	9.95892	0.27792	1.57714	0.438273	1.96385	Methanomicrobia	Methanomicrobiales	Methanomicrobiaceae	Methanogenium	Methanogenium frigidum	15	141	TES1	VS1	cys	yeast_peptone	3
48	0.012	0	0	0.133501	13.2387	27.2459	0	Methanobacteria	Methanobacteriales	Methanobacteriaceae	Methanobacterium	Methanobacterium movens	37	MM	TES3	no VS	no cys	no	1
57	0.012	0	0	0.133501	13.2387	27.2459	0	Methanobacteria	Methanobacteriales	Methanobacteriaceae	Methanobacterium	Methanobacterium flexile	37	MM	TES3	no VS	no cys	no	1
59	0.012	513.322	0	0.133501	13.2387	27.2459	0	Methanobacteria	Methanobacteriales	Methanobacteriaceae	Methanobacterium	Methanobacterium flexile	37	MM30	TES3	no VS	no cys	no	1
100	0.012	513.322	0	0.133501	13.2387	27.2459	0	Methanomicrobia	Methanomicrobiales	Methanomicrobiaceae	Methanoculleus	Methanoculleus bourgensis	37	MM30	TES3	no VS	no cys	no	1
131	0.012	256.661	0	0.133501	13.2387	27.2459	0	Methanomicrobia	Methanomicrobiales	Methanomicrobiaceae	Methanoculleus	Methanoculleus submarinus	40	MM15	TES3	no VS	no cys	no	1
190	0.012	256.661	0	0.133501	13.2387	27.2459	0	Methanopyri	Methanopyrales	Methanopyraceae	Methanopyrus	Methanopyrus kandleri	98	MM15	TES3	no VS	no cys	no	1
5	0.011	256.661	0	0.133501	13.2387	27.2459	0	Methanomicrobia	Methanomicrobiales	Methanomicrobiaceae	Methanogenium	Methanogenium frigidum	15	MM15	TES3	no VS	no cys	no	1
189	0.011	201.906	5.05451	0.27792	1.57714	0.579744	0	Methanopyri	Methanopyrales	Methanopyraceae	Methanopyrus	Methanopyrus kandleri	98	511-v	TES5	no VS	no cys	no	3
139	0.01	307.993	9.95892	0.27792	1.57714	0.438273	1.96385	Methanobacteria	Methanobacteriales	Methanobacteriaceae	Methanothermobacter	Methanothermobacter thermoflexus	55	141	TES1	VS1	cys	yeast_peptone	3
6	0.009	307.993	9.95892	0.27792	1.57714	0.438273	1.96385	Methanomicrobia	Methanomicrobiales	Methanomicrobiaceae	Methanogenium	Methanogenium cariaci	20	141	TES1	VS1	cys	yeast_peptone	3
8	0.009	307.993	9.95892	0.27792	1.57714	0.438273	1.96385	Methanomicrobia	Methanomicrobiales	Methanomicrobiaceae	Methanogenium	Methanogenium marinum	20	141	TES1	VS1	cys	yeast_peptone	3
15	0.009	307.993	9.95892	0.27792	1.57714	0.438273	1.96385	Methanomicrobia	Methanomicrobiales	Methanomicrobiaceae	Methanoculleus	Methanoculleus marisnigri	30	141	TES1	VS1	cys	yeast_peptone	3
124	0.009	25.6661	2.30795	0.222336	6.30416	3.56864	1.96385	Methanobacteria	Methanobacteriales	Methanobacteriaceae	Methanobacterium	Methanobacterium kanagiense	40	SAB	TES2	VS1	cys	yeast_peptone	2
88	0.008	25.6661	2.30795	0.222336	6.30416	3.56864	1.96385	Methanococci	Methanococcales	Methanococcuaceae	Methanococcus	Methanococcus vannielii	37	SAB	TES2	VS1	cys	yeast_peptone	2
132	0.007	307.993	9.95892	0.27792	1.57714	0.438273	1.96385	Methanobacteria	Methanobacteriales	Methanobacteriaceae	Methanobacterium	Methanobacterium ferruginis	40	141	TES1	VS1	cys	yeast_peptone	3
110	0.007	0	0	0.133501	13.2387	27.2459	0	Methanomicrobia	Methanosarcinales	Methanosarcinaceae	Methanosarcina	Methanosarcina horonobensis	37	MM	TES3	no VS	no cys	no	1
179	0.006	7.69982	0.274804	0.27792	0.00505678	1.60589	1.96385	Methanobacteria	Methanobacteriales	Methanobacteriaceae	Methanothermus	Methanothermus sociabilis	80	203c	TES1	no VS	cys	yeast_peptone	2
7	0.006	256.661	0	0.133501	13.2387	27.2459	0	Methanomicrobia	Methanomicrobiales	Methanomicrobiaceae	Methanogenium	Methanogenium cariaci	20	MM15	TES3	no VS	no cys	no	1
125	0.006	256.661	0	0.133501	13.2387	27.2459	0	Methanobacteria	Methanobacteriales	Methanobacteriaceae	Methanobacterium	Methanobacterium kanagiense	40	MM15	TES3	no VS	no cys	no	1
41	0.005	0	0	0.133501	13.2387	27.2459	0	Methanobacteria	Methanobacteriales	Methanobacteriaceae	Methanobacterium	Methanobacterium beijingense	37	MM	TES3	no VS	no cys	no	1
96	0.005	0	0	0.133501	13.2387	27.2459	0	Methanomicrobia	Methanomicrobiales	Methanospirillaceae	Methanospirillium	Methanospirillum hungatei	37	MM	TES3	no VS	no cys	no	1
152	0.004	25.6661	2.30795	0.222336	6.30416	3.56864	1.96385	Methanobacteria	Methanobacteriales	Methanobacteriaceae	Methanothermobacter	Methanothermobacter crinale	60	SAB	TES2	VS1	cys	yeast_peptone	2
61	0.004	0	0	0.133501	13.2387	27.2459	0	Methanobacteria	Methanobacteriales	Methanobacteriaceae	Methanobacterium	Methanobacterium formicicum	37	MM	TES3	no VS	no cys	no	1
74	0.004	0	0	0.133501	13.2387	27.2459	0	Methanobacteria	Methanobacteriales	Methanobacteriaceae	Methanobrevibacter	Methanobrevibacter millerae	37	MM	TES3	no VS	no cys	no	1
86	0.004	0	0	0.133501	13.2387	27.2459	0	Methanobacteria	Methanobacteriales	Methanobacteriaceae	Methanobrevibacter	Methanobrevibacter boviskoreani	37	MM	TES3	no VS	no cys	no	1
92	0.004	0	0	0.133501	13.2387	27.2459	0	Methanomicrobia	Methanomicrobiales	Methanocorpusculaceae	Methanocorpusculum	Methanocorpusculum labreanum	37	MM	TES3	no VS	no cys	no	1
127	0.004	0	0	0.133501	13.2387	27.2459	0	Methanomicrobia	Methanosarcinales	Methanosarcinaceae	Methanolobus	Methanolobus vulcani	40	MM	TES3	no VS	no cys	no	1
82	0.003	256.661	0	0.133501	13.2387	27.2459	0	Methanobacteria	Methanobacteriales	Methanobacteriaceae	Methanobrevibacter	Methanobrevibacter thaueri	37	MM15	TES3	no VS	no cys	no	1
130	0.003	0	0	0.133501	13.2387	27.2459	0	Methanomicrobia	Methanomicrobiales	Methanomicrobiaceae	Methanoculleus	Methanoculleus submarinus	40	MM	TES3	no VS	no cys	no	1
145	0.003	0	0	0.133501	13.2387	27.2459	0	Methanobacteria	Methanobacteriales	Methanobacteriaceae	Methanothermobacter	Methanothermobacter thermophilus	60	MM	TES3	no VS	no cys	no	1
174	0.002	7.69982	0.274804	0.27792	0.00505678	1.60589	1.96385	Methanobacteria	Methanobacteriales	Methanobacteriaceae	Methanothermus	Methanothermus fervidus	80	203c	TES1	no VS	cys	yeast_peptone	2
98	0.001	0	0	0.133501	13.2387	27.2459	0	Methanomicrobia	Methanomicrobiales	Methanomicrobiaceae	Methanoculleus	Methanoculleus bourgensis	37	MM	TES3	no VS	no cys	no	1

## Sheet: Supplementary Data 1 Table S3
	Turnovermax	NaCl	SO42-	S	NH4+	PO42-	Cysteine conc.	Class	Order	Family	Genus	Strain	Cultivation temperature / °C	Medium	TES	VS	Cysteine addition	Yeast peptone addition	Cluster
184	97.609	513.322	9.83811	0.27792	1.58154	0.438273	1.96385	Methanococci	Methanococcales	Methanothermaceae	Methanotorris	Methanotorris igneus	85	282c 30	TES1	no VS	cys	no	4
163	96.028	513.322	9.83811	0.27792	1.58154	0.438273	1.96385	Methanococci	Methanococcales	Methanococcuaceae	Methanothermococcus	Methanothermococcus okinawensis	65	282 30	TES1	no VS	cys	no	4
178	95.052	7.69982	0.274804	0.27792	0.00505678	1.60589	1.96385	Methanobacteria	Methanobacteriales	Methanobacteriaceae	Methanothermus	Methanothermus sociabilis	80	203	TES1	VS1	cys	yeast_peptone	2
173	94.479	7.69982	0.274804	0.27792	0.00505678	1.60589	1.96385	Methanococci	Methanococcales	Methanocaldococcaceae	Methanocaldococcus	Methanothermus fervidus	80	203	TES1	VS1	cys	yeast_peptone	2
52	92.983	0	9.83811	0.27792	1.58154	0.438273	1.96385	Methanobacteria	Methanobacteriales	Methanobacteriaceae	Methanobacterium	Methanobacterium palustre	37	282c 0	TES1	no VS	cys	no	2
156	92.732	0	9.83811	0.27792	1.58154	0.438273	1.96385	Methanobacteria	Methanobacteriales	Methanobacteriaceae	Methanothermobacter	Methanothermobacter marburgensis	65	282c 0	TES1	no VS	cys	no	2
151	92.126	0	9.83811	0.27792	1.58154	0.438273	1.96385	Methanobacteria	Methanobacteriales	Methanobacteriaceae	Methanobacterium	Methanobacterium thermaggregans	65	282c 0	TES1	no VS	cys	no	2
169	89.504	307.993	9.83811	0.27792	1.58154	0.438273	1.96385	Methanococci	Methanococcales	Methanocaldococcaceae	Methanocaldococcus	Methanocaldococcus villosus	80	282c 18_E	TES1	no VS	cys	no	4
150	89.257	0	0	0.133501	13.2387	27.2459	0	Methanobacteria	Methanobacteriales	Methanobacteriaceae	Methanobacterium	Methanobacterium thermaggregans	65	MM	TES3	no VS	no cys	no	1
155	88.658	0	0	0.133501	13.2387	27.2459	0	Methanobacteria	Methanobacteriales	Methanobacteriaceae	Methanothermobacter	Methanothermobacter marburgensis	65	MM	TES3	no VS	no cys	no	1
42	87.764	25.6661	2.30795	0.222336	6.30416	3.56864	1.96385	Methanobacteria	Methanobacteriales	Methanobacteriaceae	Methanobacterium	Methanobacterium bryantii	37	SAB	TES2	VS1	cys	yeast_peptone	2
108	86.986	376.008	9.98235	0.27792	3.15758	4.38273	0	Methanococci	Methanococcales	Methanosarcinaceae	Methanococcus	Methanococcus maripaludis S2	37	MCN	TES3	no VS	no cys	no	4
50	85.896	0	0	0.133501	13.2387	27.2459	0	Methanobacteria	Methanobacteriales	Methanobacteriaceae	Methanobacterium	Methanobacterium palustre	37	MM	TES3	no VS	no cys	no	1
177	85.125	256.661	0	0.133501	13.2387	27.2459	1.96385	Methanobacteria	Methanobacteriales	Methanobacteriaceae	Methanothermus	Methanothermus fervidus	80	MM15c	TES3	no VS	cys	no	1
37	85	25.6661	2.30795	0.222336	6.30416	3.56864	1.96385	Methanobacteria	Methanobacteriales	Methanobacteriaceae	Methanobrevibacter	Methanobrevibacter arboriphilus	37	SAB	TES2	VS1	cys	yeast_peptone	2
188	83.755	201.906	5.05451	0.27792	1.57714	0.579744	0	Methanopyri	Methanopyrales	Methanopyraceae	Methanopyrus	Methanopyrus kandleri	98	511	TES5	VS1	no cys	no	2
69	82.528	25.6661	2.30795	0.222336	6.30416	3.56864	1.96385	Methanobacteria	Methanobacteriales	Methanobacteriaceae	Methanobacterium	Methanobrevibacter gottschalkii	37	SAB	TES2	VS1	cys	yeast_peptone	2
107	82.326	376.008	9.98235	0.27792	3.15758	4.38273	0	Methanococci	Methanococcales	Methanosarcinaceae	Methanococcus	Methanococcus maripaludis S0001	37	MCN	TES3	no VS	no cys	no	4
160	78.375	0	0	0.133501	13.2387	27.2459	0	Methanobacteria	Methanobacteriales	Methanobacteriaceae	Methanothermobacter	Methanothermobacter wolfeii	65	MM	TES3	no VS	no cys	no	1
43	78.229	0	0	0.133501	13.2387	27.2459	0	Methanobacteria	Methanobacteriales	Methanobacteriaceae	Methanobacterium	Methanobacterium bryantii	37	MM	TES3	no VS	no cys	no	1
67	77.583	0	0	0.133501	13.2387	27.2459	0	Methanobacteria	Methanobacteriales	Methanobacteriaceae	Methanobacterium	Methanobacterium arcticum	37	MM	TES3	no VS	no cys	no	1
146	75.354	256.661	0	0.133501	13.2387	27.2459	0	Methanobacteria	Methanobacteriales	Methanobacteriaceae	Methanothermobacter	Methanothermobacter thermophilus	60	MM15	TES3	no VS	no cys	no	1
145	74.271	0	0	0.133501	13.2387	27.2459	0	Methanobacteria	Methanobacteriales	Methanobacteriaceae	Methanothermobacter	Methanothermobacter thermophilus	60	MM	TES3	no VS	no cys	no	1
54	69.637	0	0	0.133501	13.2387	27.2459	0	Methanobacteria	Methanobacteriales	Methanobacteriaceae	Methanobacterium	Methanobacterium subterraneum	37	MM	TES3	no VS	no cys	no	1
35	65.583	0	0	0.133501	13.2387	27.2459	0	Methanobacteria	Methanobacteriales	Methanobacteriaceae	Methanobacterium	Methanobacterium petrolearium	35	MM	TES3	no VS	no cys	no	1
183	64.339	513.322	9.83811	0.27792	1.58154	0.438273	1.96385	Methanococci	Methanococcales	Methanothermaceae	Methanotorris	Methanotorris igneus	85	282	TES1	VS1	cys	yeast_peptone	4
113	52.917	0	0	0.133501	13.2387	27.2459	0	Methanomicrobia	Methanosarcinales	Methanosarcinaceae	Methanosarcina	Methanosarcina siciliae	37	MM	TES3	no VS	no cys	no	1
77	50.435	25.6661	2.30795	0.222336	6.30416	3.56864	1.96385	Methanobacteria	Methanobacteriales	Methanobacteriaceae	Methanobrevibacter	Methanobrevibacter ruminantium	37	SAB	TES2	VS1	cys	yeast_peptone	2
115	47.188	513.322	0	0.133501	13.2387	27.2459	0	Methanomicrobia	Methanosarcinales	Methanosarcinaceae	Methanosarcina	Methanosarcina siciliae	37	MM30	TES3	no VS	no cys	no	3
59	43.403	513.322	0	0.133501	13.2387	27.2459	0	Methanobacteria	Methanobacteriales	Methanobacteriaceae	Methanobacterium	Methanobacterium flexile	37	MM30	TES3	no VS	no cys	no	3
58	41.167	256.661	0	0.133501	13.2387	27.2459	0	Methanobacteria	Methanobacteriales	Methanobacteriaceae	Methanobacterium	Methanobacterium flexile	37	MM15	TES3	no VS	no cys	no	3
147	40.3241	0	9.83811	0.27792	1.58154	0.438273	1.96385	Methanobacteria	Methanobacteriales	Methanobacteriaceae	Methanothermobacter	Methanothermobacter thermophilus	60	282c 0	TES1	no VS	cys	no	2
180	39.5934	7.69982	0.274804	0.27792	0.00505678	1.60589	0	Methanobacteria	Methanobacteriales	Methanobacteriaceae	Methanothermus	Methanothermus sociabilis	80	203-c	TES1	no VS	no cys	yeast_peptone	2
45	35.9278	25.6661	2.30795	0.222336	6.30416	3.56864	1.96385	Methanobacteria	Methanobacteriales	Methanobacteriaceae	Methanobacterium	Methanobacterium congolense	37	SAB	TES2	VS1	cys	yeast_peptone	2
53	35.9278	25.6661	2.30795	0.222336	6.30416	3.56864	1.96385	Methanobacteria	Methanobacteriales	Methanobacteriaceae	Methanobacterium	Methanobacterium subterraneum	37	SAB	TES2	VS1	cys	yeast_peptone	2
73	35.9278	25.6661	2.30795	0.222336	6.30416	3.56864	1.96385	Methanobacteria	Methanobacteriales	Methanobacteriaceae	Methanobrevibacter	Methanobrevibacter millerae	37	SAB	TES2	VS1	cys	yeast_peptone	2
75	35.9278	25.6661	2.30795	0.222336	6.30416	3.56864	1.96385	Methanobacteria	Methanobacteriales	Methanobacteriaceae	Methanobrevibacter	Methanobrevibacter olleyae	37	SAB	TES2	VS1	cys	yeast_peptone	2
81	35.9278	25.6661	2.30795	0.222336	6.30416	3.56864	1.96385	Methanobacteria	Methanobacteriales	Methanobacteriaceae	Methanobrevibacter	Methanobrevibacter thaueri	37	SAB	TES2	VS1	cys	yeast_peptone	2
83	35.9278	25.6661	2.30795	0.222336	6.30416	3.56864	1.96385	Methanobacteria	Methanobacteriales	Methanobacteriaceae	Methanobrevibacter	Methanobrevibacter woesei	37	SAB	TES2	VS1	cys	yeast_peptone	2
85	35.9278	25.6661	2.30795	0.222336	6.30416	3.56864	1.96385	Methanobacteria	Methanobacteriales	Methanobacteriaceae	Methanobrevibacter	Methanobrevibacter boviskoreani	37	SAB	TES2	VS1	cys	yeast_peptone	2
88	35.9278	25.6661	2.30795	0.222336	6.30416	3.56864	1.96385	Methanococci	Methanococcales	Methanococcuaceae	Methanococcus	Methanococcus vannielii	37	SAB	TES2	VS1	cys	yeast_peptone	2
91	35.9278	25.6661	2.30795	0.222336	6.30416	3.56864	1.96385	Methanomicrobia	Methanomicrobiales	Methanocorpusculaceae	Methanocorpusculum	Methanocorpusculum labreanum	37	SAB	TES2	VS1	cys	yeast_peptone	2
94	35.9278	25.6661	2.30795	0.222336	6.30416	3.56864	1.96385	Thermoplasmata	Methanomassiliicoccales	Methanomassiliicoccaceae	Methanomassiliicoccus	Methanomassiliicoccus luminyensis	37	SAB	TES2	VS1	cys	yeast_peptone	2
95	35.9278	25.6661	2.30795	0.222336	6.30416	3.56864	1.96385	Methanomicrobia	Methanomicrobiales	Methanospirillaceae	Methanospirillium	Methanospirillum hungatei	37	SAB	TES2	VS1	cys	yeast_peptone	2
124	35.9278	25.6661	2.30795	0.222336	6.30416	3.56864	1.96385	Methanobacteria	Methanobacteriales	Methanobacteriaceae	Methanobacterium	Methanobacterium kanagiense	40	SAB	TES2	VS1	cys	yeast_peptone	2
148	35.9278	25.6661	2.30795	0.222336	6.30416	3.56864	1.96385	Methanobacteria	Methanobacteriales	Methanobacteriaceae	Methanobacterium	Methanobacterium thermaggregans	65	SAB	TES2	VS1	cys	yeast_peptone	2
152	35.9278	25.6661	2.30795	0.222336	6.30416	3.56864	1.96385	Methanobacteria	Methanobacteriales	Methanobacteriaceae	Methanothermobacter	Methanothermobacter crinale	60	SAB	TES2	VS1	cys	yeast_peptone	2
157	35.9278	25.6661	2.30795	0.222336	6.30416	3.56864	1.96385	Methanobacteria	Methanobacteriales	Methanobacteriaceae	Methanothermobacter	Methanothermobacter thermautotrophicus	65	SAB	TES2	VS1	cys	yeast_peptone	2
165	35.9278	25.6661	2.30795	0.222336	6.30416	3.56864	1.96385	Methanobacteria	Methanobacteriales	Methanobacteriaceae	Methanothermobacter	Methanothermobacter tenebrarum	70	SAB	TES2	VS1	cys	yeast_peptone	2
1	35.3571	307.993	9.95892	0.27792	1.57714	0.438273	1.96385	Methanomicrobia	Methanomicrobiales	Incertae sedis	Methanoregula	Methanoregula boonei	15	141	TES1	VS1	cys	yeast_peptone	4
3	35.3571	307.993	9.95892	0.27792	1.57714	0.438273	1.96385	Methanomicrobia	Methanomicrobiales	Methanomicrobiaceae	Methanogenium	Methanogenium frigidum	15	141	TES1	VS1	cys	yeast_peptone	4
6	35.3571	307.993	9.95892	0.27792	1.57714	0.438273	1.96385	Methanomicrobia	Methanomicrobiales	Methanomicrobiaceae	Methanogenium	Methanogenium cariaci	20	141	TES1	VS1	cys	yeast_peptone	4
8	35.3571	307.993	9.95892	0.27792	1.57714	0.438273	1.96385	Methanomicrobia	Methanomicrobiales	Methanomicrobiaceae	Methanogenium	Methanogenium marinum	20	141	TES1	VS1	cys	yeast_peptone	4
30	35.3571	307.993	9.95892	0.27792	1.57714	0.438273	1.96385	Methanococci	Methanococcales	Methanococcuaceae	Methanococcus	Methanococcus voltae	35	141	TES1	VS1	cys	yeast_peptone	4
34	35.3571	307.993	9.95892	0.27792	1.57714	0.438273	1.96385	Methanobacteria	Methanobacteriales	Methanobacteriaceae	Methanobacterium	Methanobacterium petrolearium	35	141	TES1	VS1	cys	yeast_peptone	4
66	35.3571	307.993	9.95892	0.27792	1.57714	0.438273	1.96385	Methanobacteria	Methanobacteriales	Methanobacteriaceae	Methanobacterium	Methanobacterium arcticum	37	141	TES1	VS1	cys	yeast_peptone	4
112	35.3571	307.993	9.95892	0.27792	1.57714	0.438273	1.96385	Methanomicrobia	Methanosarcinales	Methanosarcinaceae	Methanosarcina	Methanosarcina siciliae	37	141c	TES1	VS1	cys	yeast_peptone	4
116	35.3571	307.993	9.95892	0.27792	1.57714	0.438273	1.96385	Methanomicrobia	Methanosarcinales	Methanosarcinaceae	Methanosarcina	Methanosarcina acetivorans	37	141c	TES1	VS1	cys	yeast_peptone	4
121	35.3571	307.993	9.95892	0.27792	1.57714	0.438273	1.96385	Methanomicrobia	Methanomicrobiales	Methanomicrobiaceae	Methanolacinia	Methanolacinia petrolearia	37	141	TES1	VS1	cys	yeast_peptone	4
126	35.3571	307.993	9.95892	0.27792	1.57714	0.438273	1.96385	Methanomicrobia	Methanosarcinales	Methanosarcinaceae	Methanolobus	Methanolobus vulcani	40	141c	TES1	VS1	cys	yeast_peptone	4
129	35.3571	307.993	9.95892	0.27792	1.57714	0.438273	1.96385	Methanomicrobia	Methanomicrobiales	Methanomicrobiaceae	Methanoculleus	Methanoculleus submarinus	40	141	TES1	VS1	cys	yeast_peptone	4
132	35.3571	307.993	9.95892	0.27792	1.57714	0.438273	1.96385	Methanobacteria	Methanobacteriales	Methanobacteriaceae	Methanobacterium	Methanobacterium ferruginis	40	141	TES1	VS1	cys	yeast_peptone	4
137	35.3571	307.993	9.95892	0.27792	1.57714	0.438273	1.96385	Methanomicrobia	Methanomicrobiales	Methanomicrobiaceae	Methanoculleus	Methanoculleus receptaculi	50	141	TES1	VS1	cys	yeast_peptone	4
139	35.3571	307.993	9.95892	0.27792	1.57714	0.438273	1.96385	Methanobacteria	Methanobacteriales	Methanobacteriaceae	Methanothermobacter	Methanothermobacter thermoflexus	55	141	TES1	VS1	cys	yeast_peptone	4
141	35.3571	307.993	9.95892	0.27792	1.57714	0.438273	1.96385	Methanomicrobia	Methanomicrobiales	Methanomicrobiaceae	Methanoculleus	Methanoculleus thermophilus	55	141	TES1	VS1	cys	yeast_peptone	4
149	35.3571	307.993	9.95892	0.27792	1.57714	0.438273	1.96385	Methanobacteria	Methanobacteriales	Methanobacteriaceae	Methanobacterium	Methanobacterium thermaggregans	65	141	TES1	VS1	cys	yeast_peptone	4
161	35.3571	307.993	9.95892	0.27792	1.57714	0.438273	1.96385	Methanobacteria	Methanobacteriales	Methanobacteriaceae	Methanothermococcus	Methanothermococcus thermolithotrophicus	65	141	TES1	VS1	cys	yeast_peptone	4
168	32.0716	513.322	9.83811	0.27792	1.58154	0.438273	1.96385	Methanococci	Methanococcales	Methanocaldococcaceae	Methanocaldococcus	Methanocaldococcus jannaschii	80	282 30	TES1	no VS	cys	no	4
172	32.0716	513.322	9.83811	0.27792	1.58154	0.438273	1.96385	Methanococci	Methanococcales	Methanocaldococcaceae	Methanocaldococcus	Methanocaldococcus vulcanius	80	282 30	TES1	no VS	cys	no	4
10	31.703	0	0	0.505369	6.30416	2.53427	0	Methanomicrobia	Methanosarcinales	Methanosarcinaceae	Methanosarcina	Methanosarcina soligelidi	22	Medium 6	TES4	VS1	cys	no	2
49	26.958	25.6661	2.30795	0.222336	6.30416	3.56864	1.96385	Methanobacteria	Methanobacteriales	Methanobacteriaceae	Methanobacterium	Methanobacterium palustre	37	SAB	TES2	VS1	cys	yeast_peptone	2
61	24.354	0	0	0.133501	13.2387	27.2459	0	Methanobacteria	Methanobacteriales	Methanobacteriaceae	Methanobacterium	Methanobacterium formicicum	37	MM	TES3	no VS	no cys	no	1
119	24.125	256.661	0	0.133501	13.2387	27.2459	0	Methanobacteria	Methanobacteriales	Methanobacteriaceae	Methanosphaera	Methanosphaera stadtmanae	37	MM15	TES3	no VS	no cys	no	3
57	23.771	0	0	0.133501	13.2387	27.2459	0	Methanobacteria	Methanobacteriales	Methanobacteriaceae	Methanobacterium	Methanobacterium flexile	37	MM	TES3	no VS	no cys	no	1
29	23.583	256.661	0	0.133501	13.2387	27.2459	0	Methanomicrobia	Methanomicrobiales	Methanospirillaceae	Methanospirillium	Methanospirillum stamsii	30	MM15	TES3	no VS	no cys	no	3
96	22.854	0	0	0.133501	13.2387	27.2459	0	Methanomicrobia	Methanomicrobiales	Methanospirillaceae	Methanospirillium	Methanospirillum hungatei	37	MM	TES3	no VS	no cys	no	1
97	20.597	25.6661	2.30795	0.222336	6.30416	3.56864	1.96385	Methanomicrobia	Methanomicrobiales	Methanomicrobiaceae	Methanoculleus	Methanoculleus bourgensis	37	SAB	TES2	VS1	cys	yeast_peptone	2
82	20.313	256.661	0	0.133501	13.2387	27.2459	0	Methanobacteria	Methanobacteriales	Methanobacteriaceae	Methanobrevibacter	Methanobrevibacter thaueri	37	MM15	TES3	no VS	no cys	no	3
130	20.208	0	0	0.133501	13.2387	27.2459	0	Methanomicrobia	Methanomicrobiales	Methanomicrobiaceae	Methanoculleus	Methanoculleus submarinus	40	MM	TES3	no VS	no cys	no	1
93	20	256.661	0	0.133501	13.2387	27.2459	0	Methanomicrobia	Methanomicrobiales	Methanocorpusculaceae	Methanocorpusculum	Methanocorpusculum labreanum	37	MM15	TES3	no VS	no cys	no	3
104	19.333	307.993	9.95892	0.27792	1.57714	0.438273	1.96385	Methanococci	Methanococcales	Methanococcuaceae	Methanococcus	Methanococcus maripaludis JJ	37	141	TES1	VS1	cys	yeast_peptone	4
60	18.958	25.6661	2.30795	0.222336	6.30416	3.56864	1.96385	Methanobacteria	Methanobacteriales	Methanobacteriaceae	Methanobacterium	Methanobacterium formicicum	37	SAB	TES2	VS1	cys	yeast_peptone	2
47	18.181	25.6661	2.30795	0.222336	6.30416	3.56864	1.96385	Methanobacteria	Methanobacteriales	Methanobacteriaceae	Methanobacterium	Methanobacterium movens	37	SAB	TES2	VS1	cys	yeast_peptone	2
190	17.2742	256.661	0	0.133501	13.2387	27.2459	0	Methanopyri	Methanopyrales	Methanopyraceae	Methanopyrus	Methanopyrus kandleri	98	MM15	TES3	no VS	no cys	no	3
2	16.792	256.661	0	0.133501	13.2387	27.2459	0	Methanomicrobia	Methanomicrobiales	Incertae sedis	Methanoregula	Methanoregula boonei	15	MM15	TES3	no VS	no cys	no	3
12	15.333	25.6661	2.30795	0.222336	6.30416	3.56864	1.96385	Methanobacteria	Methanobacteriales	Methanobacteriaceae	Methanobacterium	Methanobacterium movilense	30	SAB	TES2	VS1	cys	yeast_peptone	2
46	15.333	256.661	0	0.133501	13.2387	27.2459	0	Methanobacteria	Methanobacteriales	Methanobacteriaceae	Methanobacterium	Methanobacterium congolense	37	MM15	TES3	no VS	no cys	no	3
24	15	256.661	0	0.133501	13.2387	27.2459	0	Methanomicrobia	Methanomicrobiales	Methanomicrobiaceae	Methanogenium	Methanogenium organophilum	30	MM15	TES3	no VS	no cys	no	3
86	15	0	0	0.133501	13.2387	27.2459	0	Methanobacteria	Methanobacteriales	Methanobacteriaceae	Methanobrevibacter	Methanobrevibacter boviskoreani	37	MM	TES3	no VS	no cys	no	1
118	15	0	0	0.133501	13.2387	27.2459	0	Methanobacteria	Methanobacteriales	Methanobacteriaceae	Methanosphaera	Methanosphaera stadtmanae	37	MM	TES3	no VS	no cys	no	1
106	14.188	256.661	0	0.133501	13.2387	27.2459	0	Methanococci	Methanococcales	Methanococcuaceae	Methanococcus	Methanococcus maripaludis JJ	37	MM15	TES3	no VS	no cys	no	3
110	13.958	0	0	0.133501	13.2387	27.2459	0	Methanomicrobia	Methanosarcinales	Methanosarcinaceae	Methanosarcina	Methanosarcina horonobensis	37	MM	TES3	no VS	no cys	no	1
100	13.479	513.322	0	0.133501	13.2387	27.2459	0	Methanomicrobia	Methanomicrobiales	Methanomicrobiaceae	Methanoculleus	Methanoculleus bourgensis	37	MM30	TES3	no VS	no cys	no	3
131	13.333	256.661	0	0.133501	13.2387	27.2459	0	Methanomicrobia	Methanomicrobiales	Methanomicrobiaceae	Methanoculleus	Methanoculleus submarinus	40	MM15	TES3	no VS	no cys	no	3
51	13.11	256.661	0	0.133501	13.2387	27.2459	0	Methanobacteria	Methanobacteriales	Methanobacteriaceae	Methanobacterium	Methanobacterium palustre	37	MM15	TES3	no VS	no cys	no	3
127	13.063	0	0	0.133501	13.2387	27.2459	0	Methanomicrobia	Methanosarcinales	Methanosarcinaceae	Methanolobus	Methanolobus vulcani	40	MM	TES3	no VS	no cys	no	1
99	12.833	256.661	0	0.133501	13.2387	27.2459	0	Methanomicrobia	Methanomicrobiales	Methanomicrobiaceae	Methanoculleus	Methanoculleus bourgensis	37	MM15	TES3	no VS	no cys	no	3
114	12.458	256.661	0	0.133501	13.2387	27.2459	0	Methanomicrobia	Methanosarcinales	Methanosarcinaceae	Methanosarcina	Methanosarcina siciliae	37	MM15	TES3	no VS	no cys	no	3
18	12.333	256.661	0	0.133501	13.2387	27.2459	0	Methanomicrobia	Methanomicrobiales	Methanomicrobiaceae	Methanoculleus	Methanoculleus chikugoensis	30	MM15	TES3	no VS	no cys	no	3
79	12.167	0	0	0.133501	13.2387	27.2459	0	Methanobacteria	Methanobacteriales	Methanobacteriaceae	Methanobrevibacter	Methanobrevibacter smithii	37	MM	TES3	no VS	no cys	no	1
133	12.042	256.661	0	0.133501	13.2387	27.2459	0	Methanobacteria	Methanobacteriales	Methanobacteriaceae	Methanobacterium	Methanobacterium ferruginis	40	MM15	TES3	no VS	no cys	no	3
186	11.947	513.322	0	0.133501	13.2387	27.2459	0	Methanococci	Methanococcales	Methanothermaceae	Methanotorris	Methanotorris igneus	85	MM30	TES3	no VS	no cys	no	3
182	11.868	256.661	0	0.133501	13.2387	27.2459	1.96385	Methanobacteria	Methanobacteriales	Methanobacteriaceae	Methanothermus	Methanothermus sociabilis	80	MM15c	TES3	no VS	cys	no	3
20	11.792	256.661	0	0.133501	13.2387	27.2459	0	Methanomicrobia	Methanomicrobiales	Methanomicrobiaceae	Methanoplanus	Methanoplanus endosymbiosus	30	MM15	TES3	no VS	no cys	no	3
4	11.771	0	0	0.133501	13.2387	27.2459	0	Methanomicrobia	Methanomicrobiales	Methanomicrobiaceae	Methanogenium	Methanogenium frigidum	15	MM	TES3	no VS	no cys	no	1
15	11.771	307.993	9.95892	0.27792	1.57714	0.438273	1.96385	Methanomicrobia	Methanomicrobiales	Methanomicrobiaceae	Methanoculleus	Methanoculleus marisnigri	30	141	TES1	VS1	cys	yeast_peptone	4
111	11.563	256.661	0	0.133501	13.2387	27.2459	0	Methanomicrobia	Methanosarcinales	Methanosarcinaceae	Methanosarcina	Methanosarcina horonobensis	37	MM15	TES3	no VS	no cys	no	3
162	11.5	256.661	0	0.133501	13.2387	27.2459	0	Methanococci	Methanococcales	Methanococcuaceae	Methanothermococcus	Methanothermococcus thermolithotrophicus	65	MM15	TES3	no VS	no cys	no	3
138	11.458	256.661	0	0.133501	13.2387	27.2459	0	Methanomicrobia	Methanomicrobiales	Methanomicrobiaceae	Methanoculleus	Methanoculleus receptaculi	50	MM15	TES3	no VS	no cys	no	3
21	11.417	307.993	9.95892	0.27792	1.57714	0.438273	1.96385	Methanomicrobia	Methanomicrobiales	Methanomicrobiaceae	Methanoplanus	Methanoplanus limicola	30	141	TES1	VS1	cys	yeast_peptone	4
36	11.387	0	9.83811	0.27792	1.58154	0.438273	1.96385	Methanobacteria	Methanobacteriales	Methanobacteriaceae	Methanobacterium	Methanobacterium petrolearium	35	282c 0	TES1	no VS	cys	no	4
87	11.333	256.661	0	0.133501	13.2387	27.2459	0	Methanobacteria	Methanobacteriales	Methanobacteriaceae	Methanobrevibacter	Methanobrevibacter boviskoreani	37	MM15	TES3	no VS	no cys	no	3
80	11.229	256.661	0	0.133501	13.2387	27.2459	0	Methanobacteria	Methanobacteriales	Methanobacteriaceae	Methanobrevibacter	Methanobrevibacter smithii	37	MM15	TES3	no VS	no cys	no	3
22	11.083	256.661	0	0.133501	13.2387	27.2459	0	Methanomicrobia	Methanomicrobiales	Methanomicrobiaceae	Methanoplanus	Methanoplanus limicola	30	MM15	TES3	no VS	no cys	no	3
176	10.962	256.661	0	0.133501	13.2387	27.2459	0	Methanobacteria	Methanobacteriales	Methanobacteriaceae	Methanothermus	Methanothermus fervidus	80	MM15	TES3	no VS	no cys	no	3
26	10.833	0	0	0.133501	13.2387	27.2459	0	Methanomicrobia	Methanosarcinales	Methanosarcinaceae	Methanolobus	Methanolobus profundi	30	MM	TES3	no VS	no cys	no	1
134	10.792	256.661	0	0.133501	13.2387	27.2459	0	Methanobacteria	Methanobacteriales	Methanobacteriaceae	Methanobacterium	Methanobacterium aarhusense	40	MM15	TES3	no VS	no cys	no	3
170	10.742	256.661	0	0.133501	13.2387	27.2459	1.96385	Methanococci	Methanococcales	Methanocaldococcaceae	Methanocaldococcus	Methanocaldococcus villosus	80	MM15c	TES3	no VS	cys	no	3
166	10.646	0	0	0.133501	13.2387	27.2459	0	Methanobacteria	Methanobacteriales	Methanobacteriaceae	Methanothermobacter	Methanothermobacter tenebrarum	70	MM	TES3	no VS	no cys	no	1
17	10.542	102.664	9.95892	0.27792	1.57714	0.438273	1.96385	Methanomicrobia	Methanomicrobiales	Methanomicrobiaceae	Methanoculleus	Methanoculleus chikugoensis	30	141b	TES1	VS1	cys	yeast_peptone	4
5	10.479	256.661	0	0.133501	13.2387	27.2459	0	Methanomicrobia	Methanomicrobiales	Methanomicrobiaceae	Methanogenium	Methanogenium frigidum	15	MM15	TES3	no VS	no cys	no	3
103	10.438	256.661	0	0.133501	13.2387	27.2459	0	Methanomicrobia	Methanosarcinales	Methanosarcinaceae	Methanolobus	Methanolobus zinderi	37	MM15	TES3	no VS	no cys	no	3
55	10.275	0	9.83811	0.27792	1.58154	0.438273	1.96385	Methanobacteria	Methanobacteriales	Methanobacteriaceae	Methanobacterium	Methanobacterium subterraneum	37	282c 0	TES1	no VS	cys	no	4
7	10.271	256.661	0	0.133501	13.2387	27.2459	0	Methanomicrobia	Methanomicrobiales	Methanomicrobiaceae	Methanogenium	Methanogenium cariaci	20	MM15	TES3	no VS	no cys	no	3
154	10.271	256.661	0	0.133501	13.2387	27.2459	0	Methanobacteria	Methanobacteriales	Methanobacteriaceae	Methanothermobacter	Methanothermobacter crinale	60	MM15	TES3	no VS	no cys	no	3
25	10.25	307.993	9.95892	0.27792	1.57714	0.438273	1.96385	Methanomicrobia	Methanosarcinales	Methanosarcinaceae	Methanolobus	Methanolobus profundi	30	141c	TES1	VS1	cys	yeast_peptone	4
123	9.883	256.661	0	0.133501	13.2387	27.2459	0	Methanomicrobia	Methanomicrobiales	Methanomicrobiaceae	Methanolacinia	Methanolacinia petrolearia	37	MM15	TES3	no VS	no cys	no	3
41	9.854	0	0	0.133501	13.2387	27.2459	0	Methanobacteria	Methanobacteriales	Methanobacteriaceae	Methanobacterium	Methanobacterium beijingense	37	MM	TES3	no VS	no cys	no	1
14	9.521	256.661	0	0.133501	13.2387	27.2459	0	Methanobacteria	Methanobacteriales	Methanobacteriaceae	Methanobacterium	Methanobacterium movilense	30	MM15	TES3	no VS	no cys	no	3
28	9.5	0	0	0.133501	13.2387	27.2459	0	Methanomicrobia	Methanomicrobiales	Methanospirillaceae	Methanospirillium	Methanospirillum stamsii	30	MM	TES3	no VS	no cys	no	1
44	9.382	0	9.83811	0.27792	1.58154	0.438273	1.96385	Methanobacteria	Methanobacteriales	Methanobacteriaceae	Methanobacterium	Methanobacterium bryantii	37	282c 0	TES1	no VS	cys	no	4
125	9.271	256.661	0	0.133501	13.2387	27.2459	0	Methanobacteria	Methanobacteriales	Methanobacteriaceae	Methanobacterium	Methanobacterium kanagiense	40	MM15	TES3	no VS	no cys	no	3
39	9.211	256.661	0	0.133501	13.2387	27.2459	0	Methanobacteria	Methanobacteriales	Methanobacteriaceae	Methanobrevibacter	Methanobrevibacter arboriphilus	37	MM15	TES3	no VS	no cys	no	3
32	9.167	256.661	0	0.133501	13.2387	27.2459	0	Methanococci	Methanococcales	Methanococcuaceae	Methanococcus	Methanococcus voltae	35	MM15	TES3	no VS	no cys	no	3
92	9.083	0	0	0.133501	13.2387	27.2459	0	Methanomicrobia	Methanomicrobiales	Methanocorpusculaceae	Methanocorpusculum	Methanocorpusculum labreanum	37	MM	TES3	no VS	no cys	no	1
89	8.991	376.008	9.98235	0.27792	3.15758	4.38273	0	Methanococci	Methanococcales	Methanococcuaceae	Methanococcus	Methanococcus vannielii	37	MCN	TES3	no VS	no cys	no	4
140	8.854	256.661	0	0.133501	13.2387	27.2459	0	Methanobacteria	Methanobacteriales	Methanobacteriaceae	Methanothermobacter	Methanothermobacter thermoflexus	55	MM15	TES3	no VS	no cys	no	3
90	8.833	0	0	0.133501	13.2387	27.2459	0	Methanococci	Methanococcales	Methanococcuaceae	Methanococcus	Methanococcus vannielii	37	MM	TES3	no VS	no cys	no	1
136	8.833	256.661	0	0.133501	13.2387	27.2459	0	Methanococci	Methanococcales	Methanococcuaceae	Methanococcus	Methanococcus aeolicus	40	MM15	TES3	no VS	no cys	no	3
135	8.729	0	0	0.133501	13.2387	27.2459	0	Methanococci	Methanococcales	Methanococcuaceae	Methanococcus	Methanococcus aeolicus	40	MM	TES3	no VS	no cys	no	1
128	8.667	256.661	0	0.133501	13.2387	27.2459	0	Methanomicrobia	Methanosarcinales	Methanosarcinaceae	Methanolobus	Methanolobus vulcani	40	MM15	TES3	no VS	no cys	no	3
11	8.542	0	0	0.133501	13.2387	27.2459	0	Methanobacteria	Methanobacteriales	Methanobacteriaceae	Methanobacterium	Methanobacterium lacus	30	MM	TES3	no VS	no cys	no	1
159	8.473	0	9.83811	0.27792	1.58154	0.438273	1.96385	Methanobacteria	Methanobacteriales	Methanobacteriaceae	Methanothermobacter	Methanothermobacter thermautotrophicus	65	282c 0	TES1	no VS	cys	no	4
9	8.396	256.661	0	0.133501	13.2387	27.2459	0	Methanomicrobia	Methanomicrobiales	Methanomicrobiaceae	Methanogenium	Methanogenium marinum	20	MM15	TES3	no VS	no cys	no	3
31	8.25	0	0	0.133501	13.2387	27.2459	0	Methanococci	Methanococcales	Methanococcuaceae	Methanococcus	Methanococcus voltae	35	MM	TES3	no VS	no cys	no	1
19	8.167	307.993	9.95892	0.27792	1.57714	0.438273	1.96385	Methanomicrobia	Methanomicrobiales	Methanomicrobiaceae	Methanoplanus	Methanoplanus endosymbiosus	30	141	TES1	VS1	cys	yeast_peptone	4
74	8.021	0	0	0.133501	13.2387	27.2459	0	Methanobacteria	Methanobacteriales	Methanobacteriaceae	Methanobrevibacter	Methanobrevibacter millerae	37	MM	TES3	no VS	no cys	no	1
84	7.979	256.661	0	0.133501	13.2387	27.2459	0	Methanobacteria	Methanobacteriales	Methanobacteriaceae	Methanobrevibacter	Methanobrevibacter woesei	37	MM15	TES3	no VS	no cys	no	3
122	7.917	0	0	0.133501	13.2387	27.2459	0	Methanomicrobia	Methanomicrobiales	Methanomicrobiaceae	Methanolacinia	Methanolacinia petrolearia	37	MM	TES3	no VS	no cys	no	1
48	7.75	0	0	0.133501	13.2387	27.2459	0	Methanobacteria	Methanobacteriales	Methanobacteriaceae	Methanobacterium	Methanobacterium movens	37	MM	TES3	no VS	no cys	no	1
65	7.564	0	0	0.133501	13.2387	27.2459	0	Methanobacteria	Methanobacteriales	Methanobacteriaceae	Methanobacterium	Methanobacterium ivanovii	37	MM	TES3	no VS	no cys	no	1
98	7.458	0	0	0.133501	13.2387	27.2459	0	Methanomicrobia	Methanomicrobiales	Methanomicrobiaceae	Methanoculleus	Methanoculleus bourgensis	37	MM	TES3	no VS	no cys	no	1
72	7.396	513.322	0	0.133501	13.2387	27.2459	0	Methanobacteria	Methanobacteriales	Methanobacteriaceae	Methanobrevibacter	Methanobrevibacter gottschalkii	37	MM30	TES3	no VS	no cys	no	3
27	7.208	256.661	0	0.133501	13.2387	27.2459	0	Methanomicrobia	Methanosarcinales	Methanosarcinaceae	Methanolobus	Methanolobus profundi	30	MM15	TES3	no VS	no cys	no	3
153	7.083	0	0	0.133501	13.2387	27.2459	0	Methanobacteria	Methanobacteriales	Methanobacteriaceae	Methanothermobacter	Methanothermobacter crinale	60	MM	TES3	no VS	no cys	no	1
70	7.063	0	0	0.133501	13.2387	27.2459	0	Methanobacteria	Methanobacteriales	Methanobacteriaceae	Methanobrevibacter	Methanobrevibacter gottschalkii	37	MM	TES3	no VS	no cys	no	1
179	7.006	7.69982	0.274804	0.27792	0.00505678	1.60589	1.96385	Methanobacteria	Methanobacteriales	Methanobacteriaceae	Methanothermus	Methanothermus sociabilis	80	203c	TES1	no VS	cys	yeast_peptone	2
71	6.958	256.661	0	0.133501	13.2387	27.2459	0	Methanobacteria	Methanobacteriales	Methanobacteriaceae	Methanobrevibacter	Methanobrevibacter gottschalkii	37	MM15	TES3	no VS	no cys	no	3
40	6.938	513.322	0	0.133501	13.2387	27.2459	0	Methanobacteria	Methanobacteriales	Methanobacteriaceae	Methanobrevibacter	Methanobrevibacter arboriphilus	37	MM30	TES3	no VS	no cys	no	3
78	6.833	256.661	0	0.133501	13.2387	27.2459	0	Methanobacteria	Methanobacteriales	Methanobacteriaceae	Methanobrevibacter	Methanobrevibacter ruminantium	37	MM15	TES3	no VS	no cys	no	3
117	6.768	376.008	9.98235	0.27792	3.15758	4.38273	0	Methanomicrobia	Methanosarcinales	Methanosarcinaceae	Methanosarcina	Methanosarcina mazei	37	MCN	TES3	no VS	no cys	no	4
144	6.667	25.6661	2.30795	0.222336	6.30416	3.56864	1.96385	Methanobacteria	Methanobacteriales	Methanobacteriaceae	Methanothermobacter	Methanothermobacter thermophilus	60	SAB	TES2	VS1	cys	yeast_peptone	2
109	6.608	0	9.83811	0.27792	1.58154	0.438273	1.96385	Methanococci	Methanococcales	Methanosarcinaceae	Methanococcus	Methanococcus maripaludis S2	37	282c 0	TES1	no VS	cys	no	4
175	6.505	7.69982	0.274804	0.27792	0.00505678	1.60589	0	Methanobacteria	Methanobacteriales	Methanobacteriaceae	Methanothermus	Methanothermus fervidus	80	203-c	TES1	no VS	no cys	yeast_peptone	2
33	6.5	513.322	0	0.133501	13.2387	27.2459	0	Methanococci	Methanococcales	Methanococcuaceae	Methanococcus	Methanococcus voltae	35	MM30	TES3	no VS	no cys	no	3
189	6.316	201.906	5.05451	0.27792	1.57714	0.579744	0	Methanopyri	Methanopyrales	Methanopyraceae	Methanopyrus	Methanopyrus kandleri	98	511-v	TES5	no VS	no cys	no	4
63	6.17	0	0	0.133501	13.2387	27.2459	0	Methanobacteria	Methanobacteriales	Methanobacteriaceae	Methanobacterium	Methanobacterium oryzae	37	MM	TES3	no VS	no cys	no	1
38	6.083	0	0	0.133501	13.2387	27.2459	0	Methanobacteria	Methanobacteriales	Methanobacteriaceae	Methanobrevibacter	Methanobrevibacter arboriphilus	37	MM	TES3	no VS	no cys	no	1
164	5.975	513.322	0	0.133501	13.2387	27.2459	1.96385	Methanococci	Methanococcales	Methanococcuaceae	Methanothermococcus	Methanothermococcus okinawensis	65	MM30c	TES3	no VS	cys	no	3
120	5.971	376.008	9.98235	0.27792	3.15758	4.38273	0	Methanomicrobia	Methanosarcinales	Methanosaetaceae	Methanosaeta	Methanosaeta harundinacea	37	MCN	TES3	no VS	no cys	no	4
105	5.958	0	0	0.133501	13.2387	27.2459	0	Methanococci	Methanococcales	Methanococcuaceae	Methanococcus	Methanococcus maripaludis JJ	37	MM	TES3	no VS	no cys	no	1
16	5.938	256.661	0	0.133501	13.2387	27.2459	0	Methanomicrobia	Methanomicrobiales	Methanomicrobiaceae	Methanoculleus	Methanoculleus marisnigri	30	MM15	TES3	no VS	no cys	no	3
143	5.833	256.661	0	0.133501	13.2387	27.2459	0	Methanomicrobia	Methanomicrobiales	Methanomicrobiaceae	Methanoculleus	Methanoculleus thermophilus	55	MM15	TES3	no VS	no cys	no	3
101	5.772	376.008	9.98235	0.27792	3.15758	4.38273	0	Methanomicrobia	Methanomicrobiales	Methanomicrobiaceae	Methanobacterium	Methanoculleus hydrogenitrophicus	37	MCN	TES3	no VS	no cys	no	4
102	5.772	0	0	0.133501	13.2387	27.2459	0	Methanomicrobia	Methanomicrobiales	Methanomicrobiaceae	Methanobacterium	Methanoculleus palmolei	37	MM	TES3	no VS	no cys	no	1
76	5.438	256.661	0	0.133501	13.2387	27.2459	0	Methanobacteria	Methanobacteriales	Methanobacteriaceae	Methanobrevibacter	Methanobrevibacter olleyae	37	MM15	TES3	no VS	no cys	no	3
158	5.101	0	0	0.133501	13.2387	27.2459	0	Methanobacteria	Methanobacteriales	Methanobacteriaceae	Methanothermobacter	Methanothermobacter thermautotrophicus	65	MM	TES3	no VS	no cys	no	1
171	4.869	513.322	0	0.133501	13.2387	27.2459	1.96385	Methanococci	Methanococcales	Methanocaldococcaceae	Methanocaldococcus	Methanocaldococcus vulcanius	80	MM30c	TES3	no VS	cys	no	3
167	4.474	513.322	0	0.133501	13.2387	27.2459	1.96385	Methanococci	Methanococcales	Methanocaldococcaceae	Methanocaldococcus	Methanocaldococcus jannaschii	80	MM30c	TES3	no VS	cys	no	3
64	3.782	0	0	0.133501	13.2387	27.2459	0	Methanobacteria	Methanobacteriales	Methanobacteriaceae	Methanobacterium	Methanobacterium uliginosum	37	MM	TES3	no VS	no cys	no	1
174	3.714	7.69982	0.274804	0.27792	0.00505678	1.60589	1.96385	Methanobacteria	Methanobacteriales	Methanobacteriaceae	Methanothermus	Methanothermus fervidus	80	203c	TES1	no VS	cys	yeast_peptone	2
192	3.589	256.661	0	0.133501	13.2387	27.2459	1.96385	Methanopyri	Methanopyrales	Methanopyraceae	Methanopyrus	Methanopyrus kandleri	98	MM15c	TES3	no VS	cys	no	3
181	3.419	256.661	0	0.133501	13.2387	27.2459	0	Methanobacteria	Methanobacteriales	Methanobacteriaceae	Methanothermus	Methanothermus sociabilis	80	MM15	TES3	no VS	no cys	no	3
142	3.292	0	0	0.133501	13.2387	27.2459	0	Methanomicrobia	Methanomicrobiales	Methanomicrobiaceae	Methanoculleus	Methanoculleus thermophilus	55	MM	TES3	no VS	no cys	no	1
191	3.003	256.661	0	0.133501	13.2387	27.2459	0	Methanopyri	Methanopyrales	Methanopyraceae	Methanopyrus	Methanopyrus kandleri	98	MM15v	TES3	VS1	no cys	no	3
13	2.583	0	0	0.133501	13.2387	27.2459	0	Methanobacteria	Methanobacteriales	Methanobacteriaceae	Methanobacterium	Methanobacterium movilense	30	MM	TES3	no VS	no cys	no	1
187	1.973	513.322	0	0.133501	13.2387	27.2459	1.96385	Methanococci	Methanococcales	Methanothermaceae	Methanotorris	Methanotorris igneus	85	MM30c	TES3	no VS	cys	no	3
23	1.667	307.993	9.95892	0.27792	1.57714	0.438273	1.96385	Methanomicrobia	Methanomicrobiales	Methanomicrobiaceae	Methanogenium	Methanogenium organophilum	30	141	TES1	VS1	cys	yeast_peptone	4
62	1.583	256.661	0	0.133501	13.2387	27.2459	0	Methanobacteria	Methanobacteriales	Methanobacteriaceae	Methanobacterium	Methanobacterium formicicum	37	MM15	TES3	no VS	no cys	no	3
185	0.975	513.322	9.83811	0.27792	1.58154	0.438273	1.96385	Methanococci	Methanococcales	Methanothermaceae	Methanotorris	Methanotorris igneus	85	282-c 30	TES1	no VS	no cys	no	4
68	0.513	0	9.83811	0.27792	1.58154	0.438273	1.96385	Methanobacteria	Methanobacteriales	Methanobacteriaceae	Methanobacterium	Methanobacterium arcticum	37	282c 0	TES1	no VS	cys	no	4
56	0	25.6661	2.30795	0.222336	6.30416	3.56864	1.96385	Methanobacteria	Methanobacteriales	Methanobacteriaceae	Methanobacterium	Methanobacterium flexile	37	SAB	TES2	VS1	cys	yeast_peptone	2

## Sheet: Supplementary Data 1 Table S4
	MERmax	NaCl	SO42-	S	NH4+	PO42-	Cysteine conc.	Class	Order	Family	Genus	Strain	Cultivation temperature / °C	Medium	TES	VS	Cysteine addition	Yeast peptone addition	Cluster
184	4.614	513.322	9.83811	0.27792	1.58154	0.438273	1.96385	Methanococci	Methanococcales	Methanothermaceae	Methanotorris	Methanotorris igneus	85	282c 30	TES1	no VS	cys	no	1
169	2.118	307.993	9.83811	0.27792	1.58154	0.438273	1.96385	Methanococci	Methanococcales	Methanocaldococcaceae	Methanocaldococcus	Methanocaldococcus villosus	80	282c 18_E	TES1	no VS	cys	no	1
42	1.95	25.6661	2.30795	0.222336	6.30416	3.56864	1.96385	Methanobacteria	Methanobacteriales	Methanobacteriaceae	Methanobacterium	Methanobacterium bryantii	37	SAB	TES2	VS1	cys	yeast_peptone	3
52	1.879	0	9.83811	0.27792	1.58154	0.438273	1.96385	Methanobacteria	Methanobacteriales	Methanobacteriaceae	Methanobacterium	Methanobacterium palustre	37	282c 0	TES1	no VS	cys	no	3
188	1.688	201.906	5.05451	0.27792	1.57714	0.579744	0	Methanopyri	Methanopyrales	Methanopyraceae	Methanopyrus	Methanopyrus kandleri	98	511	TES5	VS1	no cys	no	3
183	1.533	513.322	9.83811	0.27792	1.58154	0.438273	1.96385	Methanococci	Methanococcales	Methanothermaceae	Methanotorris	Methanotorris igneus	85	282	TES1	VS1	cys	yeast_peptone	1
69	1.402	25.6661	2.30795	0.222336	6.30416	3.56864	1.96385	Methanobacteria	Methanobacteriales	Methanobacteriaceae	Methanobacterium	Methanobrevibacter gottschalkii	37	SAB	TES2	VS1	cys	yeast_peptone	3
178	1.358	7.69982	0.274804	0.27792	0.00505678	1.60589	1.96385	Methanobacteria	Methanobacteriales	Methanobacteriaceae	Methanothermus	Methanothermus sociabilis	80	203	TES1	VS1	cys	yeast_peptone	3
163	1.317	513.322	9.83811	0.27792	1.58154	0.438273	1.96385	Methanococci	Methanococcales	Methanococcuaceae	Methanothermococcus	Methanothermococcus okinawensis	65	282 30	TES1	no VS	cys	no	1
37	1.287	25.6661	2.30795	0.222336	6.30416	3.56864	1.96385	Methanobacteria	Methanobacteriales	Methanobacteriaceae	Methanobrevibacter	Methanobrevibacter arboriphilus	37	SAB	TES2	VS1	cys	yeast_peptone	3
155	1.274	0	0	0.133501	13.2387	27.2459	0	Methanobacteria	Methanobacteriales	Methanobacteriaceae	Methanothermobacter	Methanothermobacter marburgensis	65	MM	TES3	no VS	no cys	no	4
150	1.258	0	0	0.133501	13.2387	27.2459	0	Methanobacteria	Methanobacteriales	Methanobacteriaceae	Methanobacterium	Methanobacterium thermaggregans	65	MM	TES3	no VS	no cys	no	4
67	1.133	0	0	0.133501	13.2387	27.2459	0	Methanobacteria	Methanobacteriales	Methanobacteriaceae	Methanobacterium	Methanobacterium arcticum	37	MM	TES3	no VS	no cys	no	4
173	1.093	7.69982	0.274804	0.27792	0.00505678	1.60589	1.96385	Methanococci	Methanococcales	Methanocaldococcaceae	Methanocaldococcus	Methanothermus fervidus	80	203	TES1	VS1	cys	yeast_peptone	3
45	0.869833	25.6661	2.30795	0.222336	6.30416	3.56864	1.96385	Methanobacteria	Methanobacteriales	Methanobacteriaceae	Methanobacterium	Methanobacterium congolense	37	SAB	TES2	VS1	cys	yeast_peptone	3
53	0.869833	25.6661	2.30795	0.222336	6.30416	3.56864	1.96385	Methanobacteria	Methanobacteriales	Methanobacteriaceae	Methanobacterium	Methanobacterium subterraneum	37	SAB	TES2	VS1	cys	yeast_peptone	3
73	0.869833	25.6661	2.30795	0.222336	6.30416	3.56864	1.96385	Methanobacteria	Methanobacteriales	Methanobacteriaceae	Methanobrevibacter	Methanobrevibacter millerae	37	SAB	TES2	VS1	cys	yeast_peptone	3
75	0.869833	25.6661	2.30795	0.222336	6.30416	3.56864	1.96385	Methanobacteria	Methanobacteriales	Methanobacteriaceae	Methanobrevibacter	Methanobrevibacter olleyae	37	SAB	TES2	VS1	cys	yeast_peptone	3
81	0.869833	25.6661	2.30795	0.222336	6.30416	3.56864	1.96385	Methanobacteria	Methanobacteriales	Methanobacteriaceae	Methanobrevibacter	Methanobrevibacter thaueri	37	SAB	TES2	VS1	cys	yeast_peptone	3
83	0.869833	25.6661	2.30795	0.222336	6.30416	3.56864	1.96385	Methanobacteria	Methanobacteriales	Methanobacteriaceae	Methanobrevibacter	Methanobrevibacter woesei	37	SAB	TES2	VS1	cys	yeast_peptone	3
85	0.869833	25.6661	2.30795	0.222336	6.30416	3.56864	1.96385	Methanobacteria	Methanobacteriales	Methanobacteriaceae	Methanobrevibacter	Methanobrevibacter boviskoreani	37	SAB	TES2	VS1	cys	yeast_peptone	3
88	0.869833	25.6661	2.30795	0.222336	6.30416	3.56864	1.96385	Methanococci	Methanococcales	Methanococcuaceae	Methanococcus	Methanococcus vannielii	37	SAB	TES2	VS1	cys	yeast_peptone	3
91	0.869833	25.6661	2.30795	0.222336	6.30416	3.56864	1.96385	Methanomicrobia	Methanomicrobiales	Methanocorpusculaceae	Methanocorpusculum	Methanocorpusculum labreanum	37	SAB	TES2	VS1	cys	yeast_peptone	3
94	0.869833	25.6661	2.30795	0.222336	6.30416	3.56864	1.96385	Thermoplasmata	Methanomassiliicoccales	Methanomassiliicoccaceae	Methanomassiliicoccus	Methanomassiliicoccus luminyensis	37	SAB	TES2	VS1	cys	yeast_peptone	3
95	0.869833	25.6661	2.30795	0.222336	6.30416	3.56864	1.96385	Methanomicrobia	Methanomicrobiales	Methanospirillaceae	Methanospirillium	Methanospirillum hungatei	37	SAB	TES2	VS1	cys	yeast_peptone	3
124	0.869833	25.6661	2.30795	0.222336	6.30416	3.56864	1.96385	Methanobacteria	Methanobacteriales	Methanobacteriaceae	Methanobacterium	Methanobacterium kanagiense	40	SAB	TES2	VS1	cys	yeast_peptone	3
148	0.869833	25.6661	2.30795	0.222336	6.30416	3.56864	1.96385	Methanobacteria	Methanobacteriales	Methanobacteriaceae	Methanobacterium	Methanobacterium thermaggregans	65	SAB	TES2	VS1	cys	yeast_peptone	3
152	0.869833	25.6661	2.30795	0.222336	6.30416	3.56864	1.96385	Methanobacteria	Methanobacteriales	Methanobacteriaceae	Methanothermobacter	Methanothermobacter crinale	60	SAB	TES2	VS1	cys	yeast_peptone	3
157	0.869833	25.6661	2.30795	0.222336	6.30416	3.56864	1.96385	Methanobacteria	Methanobacteriales	Methanobacteriaceae	Methanothermobacter	Methanothermobacter thermautotrophicus	65	SAB	TES2	VS1	cys	yeast_peptone	3
165	0.869833	25.6661	2.30795	0.222336	6.30416	3.56864	1.96385	Methanobacteria	Methanobacteriales	Methanobacteriaceae	Methanothermobacter	Methanothermobacter tenebrarum	70	SAB	TES2	VS1	cys	yeast_peptone	3
177	0.862	256.661	0	0.133501	13.2387	27.2459	1.96385	Methanobacteria	Methanobacteriales	Methanobacteriaceae	Methanothermus	Methanothermus fervidus	80	MM15c	TES3	no VS	cys	no	2
156	0.817	0	9.83811	0.27792	1.58154	0.438273	1.96385	Methanobacteria	Methanobacteriales	Methanobacteriaceae	Methanothermobacter	Methanothermobacter marburgensis	65	282c 0	TES1	no VS	cys	no	3
168	0.734033	513.322	9.83811	0.27792	1.58154	0.438273	1.96385	Methanococci	Methanococcales	Methanocaldococcaceae	Methanocaldococcus	Methanocaldococcus jannaschii	80	282 30	TES1	no VS	cys	no	1
172	0.734033	513.322	9.83811	0.27792	1.58154	0.438273	1.96385	Methanococci	Methanococcales	Methanocaldococcaceae	Methanocaldococcus	Methanocaldococcus vulcanius	80	282 30	TES1	no VS	cys	no	1
50	0.715	0	0	0.133501	13.2387	27.2459	0	Methanobacteria	Methanobacteriales	Methanobacteriaceae	Methanobacterium	Methanobacterium palustre	37	MM	TES3	no VS	no cys	no	4
113	0.705	0	0	0.133501	13.2387	27.2459	0	Methanomicrobia	Methanosarcinales	Methanosarcinaceae	Methanosarcina	Methanosarcina siciliae	37	MM	TES3	no VS	no cys	no	4
1	0.658854	307.993	9.95892	0.27792	1.57714	0.438273	1.96385	Methanomicrobia	Methanomicrobiales	Incertae sedis	Methanoregula	Methanoregula boonei	15	141	TES1	VS1	cys	yeast_peptone	1
6	0.658854	307.993	9.95892	0.27792	1.57714	0.438273	1.96385	Methanomicrobia	Methanomicrobiales	Methanomicrobiaceae	Methanogenium	Methanogenium cariaci	20	141	TES1	VS1	cys	yeast_peptone	1
3	0.658854	307.993	9.95892	0.27792	1.57714	0.438273	1.96385	Methanomicrobia	Methanomicrobiales	Methanomicrobiaceae	Methanogenium	Methanogenium frigidum	15	141	TES1	VS1	cys	yeast_peptone	1
8	0.658854	307.993	9.95892	0.27792	1.57714	0.438273	1.96385	Methanomicrobia	Methanomicrobiales	Methanomicrobiaceae	Methanogenium	Methanogenium marinum	20	141	TES1	VS1	cys	yeast_peptone	1
30	0.658854	307.993	9.95892	0.27792	1.57714	0.438273	1.96385	Methanococci	Methanococcales	Methanococcuaceae	Methanococcus	Methanococcus voltae	35	141	TES1	VS1	cys	yeast_peptone	1
34	0.658854	307.993	9.95892	0.27792	1.57714	0.438273	1.96385	Methanobacteria	Methanobacteriales	Methanobacteriaceae	Methanobacterium	Methanobacterium petrolearium	35	141	TES1	VS1	cys	yeast_peptone	1
66	0.658854	307.993	9.95892	0.27792	1.57714	0.438273	1.96385	Methanobacteria	Methanobacteriales	Methanobacteriaceae	Methanobacterium	Methanobacterium arcticum	37	141	TES1	VS1	cys	yeast_peptone	1
112	0.658854	307.993	9.95892	0.27792	1.57714	0.438273	1.96385	Methanomicrobia	Methanosarcinales	Methanosarcinaceae	Methanosarcina	Methanosarcina siciliae	37	141c	TES1	VS1	cys	yeast_peptone	1
116	0.658854	307.993	9.95892	0.27792	1.57714	0.438273	1.96385	Methanomicrobia	Methanosarcinales	Methanosarcinaceae	Methanosarcina	Methanosarcina acetivorans	37	141c	TES1	VS1	cys	yeast_peptone	1
121	0.658854	307.993	9.95892	0.27792	1.57714	0.438273	1.96385	Methanomicrobia	Methanomicrobiales	Methanomicrobiaceae	Methanolacinia	Methanolacinia petrolearia	37	141	TES1	VS1	cys	yeast_peptone	1
126	0.658854	307.993	9.95892	0.27792	1.57714	0.438273	1.96385	Methanomicrobia	Methanosarcinales	Methanosarcinaceae	Methanolobus	Methanolobus vulcani	40	141c	TES1	VS1	cys	yeast_peptone	1
129	0.658854	307.993	9.95892	0.27792	1.57714	0.438273	1.96385	Methanomicrobia	Methanomicrobiales	Methanomicrobiaceae	Methanoculleus	Methanoculleus submarinus	40	141	TES1	VS1	cys	yeast_peptone	1
132	0.658854	307.993	9.95892	0.27792	1.57714	0.438273	1.96385	Methanobacteria	Methanobacteriales	Methanobacteriaceae	Methanobacterium	Methanobacterium ferruginis	40	141	TES1	VS1	cys	yeast_peptone	1
137	0.658854	307.993	9.95892	0.27792	1.57714	0.438273	1.96385	Methanomicrobia	Methanomicrobiales	Methanomicrobiaceae	Methanoculleus	Methanoculleus receptaculi	50	141	TES1	VS1	cys	yeast_peptone	1
139	0.658854	307.993	9.95892	0.27792	1.57714	0.438273	1.96385	Methanobacteria	Methanobacteriales	Methanobacteriaceae	Methanothermobacter	Methanothermobacter thermoflexus	55	141	TES1	VS1	cys	yeast_peptone	1
141	0.658854	307.993	9.95892	0.27792	1.57714	0.438273	1.96385	Methanomicrobia	Methanomicrobiales	Methanomicrobiaceae	Methanoculleus	Methanoculleus thermophilus	55	141	TES1	VS1	cys	yeast_peptone	1
149	0.658854	307.993	9.95892	0.27792	1.57714	0.438273	1.96385	Methanobacteria	Methanobacteriales	Methanobacteriaceae	Methanobacterium	Methanobacterium thermaggregans	65	141	TES1	VS1	cys	yeast_peptone	1
161	0.658854	307.993	9.95892	0.27792	1.57714	0.438273	1.96385	Methanobacteria	Methanobacteriales	Methanobacteriaceae	Methanothermococcus	Methanothermococcus thermolithotrophicus	65	141	TES1	VS1	cys	yeast_peptone	1
77	0.637	25.6661	2.30795	0.222336	6.30416	3.56864	1.96385	Methanobacteria	Methanobacteriales	Methanobacteriaceae	Methanobrevibacter	Methanobrevibacter ruminantium	37	SAB	TES2	VS1	cys	yeast_peptone	3
151	0.62	0	9.83811	0.27792	1.58154	0.438273	1.96385	Methanobacteria	Methanobacteriales	Methanobacteriaceae	Methanobacterium	Methanobacterium thermaggregans	65	282c 0	TES1	no VS	cys	no	3
54	0.589	0	0	0.133501	13.2387	27.2459	0	Methanobacteria	Methanobacteriales	Methanobacteriaceae	Methanobacterium	Methanobacterium subterraneum	37	MM	TES3	no VS	no cys	no	4
35	0.586	0	0	0.133501	13.2387	27.2459	0	Methanobacteria	Methanobacteriales	Methanobacteriaceae	Methanobacterium	Methanobacterium petrolearium	35	MM	TES3	no VS	no cys	no	4
147	0.556546	0	9.83811	0.27792	1.58154	0.438273	1.96385	Methanobacteria	Methanobacteriales	Methanobacteriaceae	Methanothermobacter	Methanothermobacter thermophilus	60	282c 0	TES1	no VS	cys	no	3
43	0.529	0	0	0.133501	13.2387	27.2459	0	Methanobacteria	Methanobacteriales	Methanobacteriaceae	Methanobacterium	Methanobacterium bryantii	37	MM	TES3	no VS	no cys	no	4
107	0.496	376.008	9.98235	0.27792	3.15758	4.38273	0	Methanococci	Methanococcales	Methanococcuaceae	Methanococcus	Methanococcus maripaludis S0001	37	MCN	TES3	no VS	no cys	no	1
182	0.488	256.661	0	0.133501	13.2387	27.2459	1.96385	Methanobacteria	Methanobacteriales	Methanobacteriaceae	Methanothermus	Methanothermus sociabilis	80	MM15c	TES3	no VS	cys	no	2
146	0.404	256.661	0	0.133501	13.2387	27.2459	0	Methanobacteria	Methanobacteriales	Methanobacteriaceae	Methanothermobacter	Methanothermobacter thermophilus	60	MM15	TES3	no VS	no cys	no	2
179	0.347	7.69982	0.274804	0.27792	0.00505678	1.60589	1.96385	Methanobacteria	Methanobacteriales	Methanobacteriaceae	Methanothermus	Methanothermus sociabilis	80	203c	TES1	no VS	cys	yeast_peptone	3
108	0.321	376.008	9.98235	0.27792	3.15758	4.38273	0	Methanococci	Methanococcales	Methanococcuaceae	Methanococcus	Methanococcus maripaludis S2	37	MCN	TES3	no VS	no cys	no	1
186	0.287	513.322	0	0.133501	13.2387	27.2459	0	Methanococci	Methanococcales	Methanothermaceae	Methanotorris	Methanotorris igneus	85	MM30	TES3	no VS	no cys	no	2
171	0.23	513.322	0	0.133501	13.2387	27.2459	1.96385	Methanococci	Methanococcales	Methanocaldococcaceae	Methanocaldococcus	Methanocaldococcus vulcanius	80	MM30c	TES3	no VS	cys	no	2
115	0.221	513.322	0	0.133501	13.2387	27.2459	0	Methanomicrobia	Methanosarcinales	Methanosarcinaceae	Methanosarcina	Methanosarcina siciliae	37	MM30	TES3	no VS	no cys	no	2
167	0.212	513.322	0	0.133501	13.2387	27.2459	1.96385	Methanococci	Methanococcales	Methanocaldococcaceae	Methanocaldococcus	Methanocaldococcus jannaschii	80	MM30c	TES3	no VS	cys	no	2
59	0.203	513.322	0	0.133501	13.2387	27.2459	0	Methanobacteria	Methanobacteriales	Methanobacteriaceae	Methanobacterium	Methanobacterium flexile	37	MM30	TES3	no VS	no cys	no	2
159	0.194	0	9.83811	0.27792	1.58154	0.438273	1.96385	Methanobacteria	Methanobacteriales	Methanobacteriaceae	Methanothermobacter	Methanothermobacter thermautotrophicus	65	282c 0	TES1	no VS	cys	no	3
189	0.19	201.906	5.05451	0.27792	1.57714	0.579744	0	Methanopyri	Methanopyrales	Methanopyraceae	Methanopyrus	Methanopyrus kandleri	98	511-v	TES5	no VS	no cys	no	3
191	0.19	256.661	0	0.133501	13.2387	27.2459	0	Methanopyri	Methanopyrales	Methanopyraceae	Methanopyrus	Methanopyrus kandleri	98	MM15v	TES3	VS1	no cys	no	2
10	0.165	0	0	0.505369	6.30416	2.53427	0	Methanomicrobia	Methanosarcinales	Methanosarcinaceae	Methanosarcina	Methanosarcina soligelidi	22	Medium 6	TES4	VS1	cys	no	3
160	0.163	0	0	0.133501	13.2387	27.2459	0	Methanobacteria	Methanobacteriales	Methanobacteriaceae	Methanothermobacter	Methanothermobacter wolfeii	65	MM	TES3	no VS	no cys	no	4
170	0.155	256.661	0	0.133501	13.2387	27.2459	1.96385	Methanococci	Methanococcales	Methanocaldococcaceae	Methanocaldococcus	Methanocaldococcus villosus	80	MM15c	TES3	no VS	cys	no	2
192	0.147	256.661	0	0.133501	13.2387	27.2459	1.96385	Methanopyri	Methanopyrales	Methanopyraceae	Methanopyrus	Methanopyrus kandleri	98	MM15c	TES3	no VS	cys	no	2
58	0.141	256.661	0	0.133501	13.2387	27.2459	0	Methanobacteria	Methanobacteriales	Methanobacteriaceae	Methanobacterium	Methanobacterium flexile	37	MM15	TES3	no VS	no cys	no	2
51	0.135	256.661	0	0.133501	13.2387	27.2459	0	Methanobacteria	Methanobacteriales	Methanobacteriaceae	Methanobacterium	Methanobacterium palustre	37	MM15	TES3	no VS	no cys	no	2
181	0.13	256.661	0	0.133501	13.2387	27.2459	0	Methanobacteria	Methanobacteriales	Methanobacteriaceae	Methanothermus	Methanothermus sociabilis	80	MM15	TES3	no VS	no cys	no	2
36	0.107	0	9.83811	0.27792	1.58154	0.438273	1.96385	Methanobacteria	Methanobacteriales	Methanobacteriaceae	Methanobacterium	Methanobacterium petrolearium	35	282c 0	TES1	no VS	cys	no	3
176	0.097	256.661	0	0.133501	13.2387	27.2459	0	Methanobacteria	Methanobacteriales	Methanobacteriaceae	Methanothermus	Methanothermus fervidus	80	MM15	TES3	no VS	no cys	no	2
127	0.094	0	0	0.133501	13.2387	27.2459	0	Methanomicrobia	Methanosarcinales	Methanosarcinaceae	Methanolobus	Methanolobus vulcani	40	MM	TES3	no VS	no cys	no	4
190	0.0916149	256.661	0	0.133501	13.2387	27.2459	0	Methanopyri	Methanopyrales	Methanopyraceae	Methanopyrus	Methanopyrus kandleri	98	MM15	TES3	no VS	no cys	no	2
89	0.089	376.008	9.98235	0.27792	3.15758	4.38273	0	Methanococci	Methanococcales	Methanococcuaceae	Methanococcus	Methanococcus vannielii	37	MCN	TES3	no VS	no cys	no	1
162	0.085	256.661	0	0.133501	13.2387	27.2459	0	Methanococci	Methanococcales	Methanococcuaceae	Methanothermococcus	Methanothermococcus thermolithotrophicus	65	MM15	TES3	no VS	no cys	no	2
4	0.078	0	0	0.133501	13.2387	27.2459	0	Methanomicrobia	Methanomicrobiales	Methanomicrobiaceae	Methanogenium	Methanogenium frigidum	15	MM	TES3	no VS	no cys	no	4
24	0.075	256.661	0	0.133501	13.2387	27.2459	0	Methanomicrobia	Methanomicrobiales	Methanomicrobiaceae	Methanogenium	Methanogenium organophilum	30	MM15	TES3	no VS	no cys	no	2
49	0.074	25.6661	2.30795	0.222336	6.30416	3.56864	1.96385	Methanobacteria	Methanobacteriales	Methanobacteriaceae	Methanobacterium	Methanobacterium palustre	37	SAB	TES2	VS1	cys	yeast_peptone	3
22	0.071	256.661	0	0.133501	13.2387	27.2459	0	Methanomicrobia	Methanomicrobiales	Methanomicrobiaceae	Methanoplanus	Methanoplanus limicola	30	MM15	TES3	no VS	no cys	no	2
82	0.07	256.661	0	0.133501	13.2387	27.2459	0	Methanobacteria	Methanobacteriales	Methanobacteriaceae	Methanobrevibacter	Methanobrevibacter thaueri	37	MM15	TES3	no VS	no cys	no	2
97	0.069	25.6661	2.30795	0.222336	6.30416	3.56864	1.96385	Methanomicrobia	Methanomicrobiales	Methanomicrobiaceae	Methanoculleus	Methanoculleus bourgensis	37	SAB	TES2	VS1	cys	yeast_peptone	3
125	0.064	256.661	0	0.133501	13.2387	27.2459	0	Methanobacteria	Methanobacteriales	Methanobacteriaceae	Methanobacterium	Methanobacterium kanagiense	40	MM15	TES3	no VS	no cys	no	2
119	0.063	256.661	0	0.133501	13.2387	27.2459	0	Methanobacteria	Methanobacteriales	Methanobacteriaceae	Methanosphaera	Methanosphaera stadtmanae	37	MM15	TES3	no VS	no cys	no	2
90	0.06	0	0	0.133501	13.2387	27.2459	0	Methanococci	Methanococcales	Methanococcuaceae	Methanococcus	Methanococcus vannielii	37	MM	TES3	no VS	no cys	no	4
174	0.06	7.69982	0.274804	0.27792	0.00505678	1.60589	1.96385	Methanobacteria	Methanobacteriales	Methanobacteriaceae	Methanothermus	Methanothermus fervidus	80	203c	TES1	no VS	cys	yeast_peptone	3
46	0.054	256.661	0	0.133501	13.2387	27.2459	0	Methanobacteria	Methanobacteriales	Methanobacteriaceae	Methanobacterium	Methanobacterium congolense	37	MM15	TES3	no VS	no cys	no	2
86	0.054	0	0	0.133501	13.2387	27.2459	0	Methanobacteria	Methanobacteriales	Methanobacteriaceae	Methanobrevibacter	Methanobrevibacter boviskoreani	37	MM	TES3	no VS	no cys	no	4
106	0.049	256.661	0	0.133501	13.2387	27.2459	0	Methanococci	Methanococcales	Methanococcuaceae	Methanococcus	Methanococcus maripaludis JJ	37	MM15	TES3	no VS	no cys	no	2
110	0.048	0	0	0.133501	13.2387	27.2459	0	Methanomicrobia	Methanosarcinales	Methanosarcinaceae	Methanosarcina	Methanosarcina horonobensis	37	MM	TES3	no VS	no cys	no	4
100	0.046	513.322	0	0.133501	13.2387	27.2459	0	Methanomicrobia	Methanomicrobiales	Methanomicrobiaceae	Methanoculleus	Methanoculleus bourgensis	37	MM30	TES3	no VS	no cys	no	2
118	0.046	0	0	0.133501	13.2387	27.2459	0	Methanobacteria	Methanobacteriales	Methanobacteriaceae	Methanosphaera	Methanosphaera stadtmanae	37	MM	TES3	no VS	no cys	no	4
175	0.046	7.69982	0.274804	0.27792	0.00505678	1.60589	0	Methanobacteria	Methanobacteriales	Methanobacteriaceae	Methanothermus	Methanothermus fervidus	80	203-c	TES1	no VS	no cys	yeast_peptone	3
79	0.045	0	0	0.133501	13.2387	27.2459	0	Methanobacteria	Methanobacteriales	Methanobacteriaceae	Methanobrevibacter	Methanobrevibacter smithii	37	MM	TES3	no VS	no cys	no	4
31	0.044	0	0	0.133501	13.2387	27.2459	0	Methanococci	Methanococcales	Methanococcuaceae	Methanococcus	Methanococcus voltae	35	MM	TES3	no VS	no cys	no	4
60	0.044	25.6661	2.30795	0.222336	6.30416	3.56864	1.96385	Methanobacteria	Methanobacteriales	Methanobacteriaceae	Methanobacterium	Methanobacterium formicicum	37	SAB	TES2	VS1	cys	yeast_peptone	3
96	0.044	0	0	0.133501	13.2387	27.2459	0	Methanomicrobia	Methanomicrobiales	Methanospirillaceae	Methanospirillium	Methanospirillum hungatei	37	MM	TES3	no VS	no cys	no	4
104	0.042	307.993	9.95892	0.27792	1.57714	0.438273	1.96385	Methanococci	Methanococcales	Methanococcuaceae	Methanococcus	Methanococcus maripaludis JJ	37	141	TES1	VS1	cys	yeast_peptone	1
140	0.042	256.661	0	0.133501	13.2387	27.2459	0	Methanobacteria	Methanobacteriales	Methanobacteriaceae	Methanothermobacter	Methanothermobacter thermoflexus	55	MM15	TES3	no VS	no cys	no	2
15	0.041	307.993	9.95892	0.27792	1.57714	0.438273	1.96385	Methanomicrobia	Methanomicrobiales	Methanomicrobiaceae	Methanoculleus	Methanoculleus marisnigri	30	141	TES1	VS1	cys	yeast_peptone	1
80	0.041	256.661	0	0.133501	13.2387	27.2459	0	Methanobacteria	Methanobacteriales	Methanobacteriaceae	Methanobrevibacter	Methanobrevibacter smithii	37	MM15	TES3	no VS	no cys	no	2
87	0.041	256.661	0	0.133501	13.2387	27.2459	0	Methanobacteria	Methanobacteriales	Methanobacteriaceae	Methanobrevibacter	Methanobrevibacter boviskoreani	37	MM15	TES3	no VS	no cys	no	2
20	0.04	256.661	0	0.133501	13.2387	27.2459	0	Methanomicrobia	Methanomicrobiales	Methanomicrobiaceae	Methanoplanus	Methanoplanus endosymbiosus	30	MM15	TES3	no VS	no cys	no	2
111	0.04	256.661	0	0.133501	13.2387	27.2459	0	Methanomicrobia	Methanosarcinales	Methanosarcinaceae	Methanosarcina	Methanosarcina horonobensis	37	MM15	TES3	no VS	no cys	no	2
143	0.04	256.661	0	0.133501	13.2387	27.2459	0	Methanomicrobia	Methanomicrobiales	Methanomicrobiaceae	Methanoculleus	Methanoculleus thermophilus	55	MM15	TES3	no VS	no cys	no	2
21	0.039	307.993	9.95892	0.27792	1.57714	0.438273	1.96385	Methanomicrobia	Methanomicrobiales	Methanomicrobiaceae	Methanoplanus	Methanoplanus limicola	30	141	TES1	VS1	cys	yeast_peptone	1
5	0.038	256.661	0	0.133501	13.2387	27.2459	0	Methanomicrobia	Methanomicrobiales	Methanomicrobiaceae	Methanogenium	Methanogenium frigidum	15	MM15	TES3	no VS	no cys	no	2
17	0.038	102.664	9.95892	0.27792	1.57714	0.438273	1.96385	Methanomicrobia	Methanomicrobiales	Methanomicrobiaceae	Methanoculleus	Methanoculleus chikugoensis	30	141b	TES1	VS1	cys	yeast_peptone	1
25	0.038	307.993	9.95892	0.27792	1.57714	0.438273	1.96385	Methanomicrobia	Methanosarcinales	Methanosarcinaceae	Methanolobus	Methanolobus profundi	30	141c	TES1	VS1	cys	yeast_peptone	1
47	0.038	25.6661	2.30795	0.222336	6.30416	3.56864	1.96385	Methanobacteria	Methanobacteriales	Methanobacteriaceae	Methanobacterium	Methanobacterium movens	37	SAB	TES2	VS1	cys	yeast_peptone	3
93	0.038	256.661	0	0.133501	13.2387	27.2459	0	Methanomicrobia	Methanomicrobiales	Methanocorpusculaceae	Methanocorpusculum	Methanocorpusculum labreanum	37	MM15	TES3	no VS	no cys	no	2
12	0.037	25.6661	2.30795	0.222336	6.30416	3.56864	1.96385	Methanobacteria	Methanobacteriales	Methanobacteriaceae	Methanobacterium	Methanobacterium movilense	30	SAB	TES2	VS1	cys	yeast_peptone	3
18	0.037	256.661	0	0.133501	13.2387	27.2459	0	Methanomicrobia	Methanomicrobiales	Methanomicrobiaceae	Methanoculleus	Methanoculleus chikugoensis	30	MM15	TES3	no VS	no cys	no	2
103	0.036	256.661	0	0.133501	13.2387	27.2459	0	Methanomicrobia	Methanosarcinales	Methanosarcinaceae	Methanolobus	Methanolobus zinderi	37	MM15	TES3	no VS	no cys	no	2
130	0.036	0	0	0.133501	13.2387	27.2459	0	Methanomicrobia	Methanomicrobiales	Methanomicrobiaceae	Methanoculleus	Methanoculleus submarinus	40	MM	TES3	no VS	no cys	no	4
138	0.035	256.661	0	0.133501	13.2387	27.2459	0	Methanomicrobia	Methanomicrobiales	Methanomicrobiaceae	Methanoculleus	Methanoculleus receptaculi	50	MM15	TES3	no VS	no cys	no	2
135	0.034	0	0	0.133501	13.2387	27.2459	0	Methanococci	Methanococcales	Methanococcuaceae	Methanococcus	Methanococcus aeolicus	40	MM	TES3	no VS	no cys	no	4
2	0.033	256.661	0	0.133501	13.2387	27.2459	0	Methanomicrobia	Methanomicrobiales	Incertae sedis	Methanoregula	Methanoregula boonei	15	MM15	TES3	no VS	no cys	no	2
14	0.033	256.661	0	0.133501	13.2387	27.2459	0	Methanobacteria	Methanobacteriales	Methanobacteriaceae	Methanobacterium	Methanobacterium movilense	30	MM15	TES3	no VS	no cys	no	2
28	0.033	0	0	0.133501	13.2387	27.2459	0	Methanomicrobia	Methanomicrobiales	Methanospirillaceae	Methanospirillium	Methanospirillum stamsii	30	MM	TES3	no VS	no cys	no	4
40	0.033	513.322	0	0.133501	13.2387	27.2459	0	Methanobacteria	Methanobacteriales	Methanobacteriaceae	Methanobrevibacter	Methanobrevibacter arboriphilus	37	MM30	TES3	no VS	no cys	no	2
114	0.033	256.661	0	0.133501	13.2387	27.2459	0	Methanomicrobia	Methanosarcinales	Methanosarcinaceae	Methanosarcina	Methanosarcina siciliae	37	MM15	TES3	no VS	no cys	no	2
133	0.033	256.661	0	0.133501	13.2387	27.2459	0	Methanobacteria	Methanobacteriales	Methanobacteriaceae	Methanobacterium	Methanobacterium ferruginis	40	MM15	TES3	no VS	no cys	no	2
61	0.032	0	0	0.133501	13.2387	27.2459	0	Methanobacteria	Methanobacteriales	Methanobacteriaceae	Methanobacterium	Methanobacterium formicicum	37	MM	TES3	no VS	no cys	no	4
122	0.032	0	0	0.133501	13.2387	27.2459	0	Methanomicrobia	Methanomicrobiales	Methanomicrobiaceae	Methanolacinia	Methanolacinia petrolearia	37	MM	TES3	no VS	no cys	no	4
123	0.032	256.661	0	0.133501	13.2387	27.2459	0	Methanomicrobia	Methanomicrobiales	Methanomicrobiaceae	Methanolacinia	Methanolacinia petrolearia	37	MM15	TES3	no VS	no cys	no	2
131	0.032	256.661	0	0.133501	13.2387	27.2459	0	Methanomicrobia	Methanomicrobiales	Methanomicrobiaceae	Methanoculleus	Methanoculleus submarinus	40	MM15	TES3	no VS	no cys	no	2
128	0.031	256.661	0	0.133501	13.2387	27.2459	0	Methanomicrobia	Methanosarcinales	Methanosarcinaceae	Methanolobus	Methanolobus vulcani	40	MM15	TES3	no VS	no cys	no	2
19	0.03	307.993	9.95892	0.27792	1.57714	0.438273	1.96385	Methanomicrobia	Methanomicrobiales	Methanomicrobiaceae	Methanoplanus	Methanoplanus endosymbiosus	30	141	TES1	VS1	cys	yeast_peptone	1
33	0.03	513.322	0	0.133501	13.2387	27.2459	0	Methanococci	Methanococcales	Methanococcuaceae	Methanococcus	Methanococcus voltae	35	MM30	TES3	no VS	no cys	no	2
134	0.03	256.661	0	0.133501	13.2387	27.2459	0	Methanobacteria	Methanobacteriales	Methanobacteriaceae	Methanobacterium	Methanobacterium aarhusense	40	MM15	TES3	no VS	no cys	no	2
154	0.029	256.661	0	0.133501	13.2387	27.2459	0	Methanobacteria	Methanobacteriales	Methanobacteriaceae	Methanothermobacter	Methanothermobacter crinale	60	MM15	TES3	no VS	no cys	no	2
29	0.028	256.661	0	0.133501	13.2387	27.2459	0	Methanomicrobia	Methanomicrobiales	Methanospirillaceae	Methanospirillium	Methanospirillum stamsii	30	MM15	TES3	no VS	no cys	no	2
32	0.028	256.661	0	0.133501	13.2387	27.2459	0	Methanococci	Methanococcales	Methanococcuaceae	Methanococcus	Methanococcus voltae	35	MM15	TES3	no VS	no cys	no	2
74	0.028	0	0	0.133501	13.2387	27.2459	0	Methanobacteria	Methanobacteriales	Methanobacteriaceae	Methanobrevibacter	Methanobrevibacter millerae	37	MM	TES3	no VS	no cys	no	4
7	0.026	256.661	0	0.133501	13.2387	27.2459	0	Methanomicrobia	Methanomicrobiales	Methanomicrobiaceae	Methanogenium	Methanogenium cariaci	20	MM15	TES3	no VS	no cys	no	2
41	0.026	0	0	0.133501	13.2387	27.2459	0	Methanobacteria	Methanobacteriales	Methanobacteriaceae	Methanobacterium	Methanobacterium beijingense	37	MM	TES3	no VS	no cys	no	4
44	0.025	0	9.83811	0.27792	1.58154	0.438273	1.96385	Methanobacteria	Methanobacteriales	Methanobacteriaceae	Methanobacterium	Methanobacterium bryantii	37	282c 0	TES1	no VS	cys	no	3
92	0.025	0	0	0.133501	13.2387	27.2459	0	Methanomicrobia	Methanomicrobiales	Methanocorpusculaceae	Methanocorpusculum	Methanocorpusculum labreanum	37	MM	TES3	no VS	no cys	no	4
166	0.025	0	0	0.133501	13.2387	27.2459	0	Methanobacteria	Methanobacteriales	Methanobacteriaceae	Methanothermobacter	Methanothermobacter tenebrarum	70	MM	TES3	no VS	no cys	no	4
99	0.024	256.661	0	0.133501	13.2387	27.2459	0	Methanomicrobia	Methanomicrobiales	Methanomicrobiaceae	Methanoculleus	Methanoculleus bourgensis	37	MM15	TES3	no VS	no cys	no	2
187	0.024	513.322	0	0.133501	13.2387	27.2459	1.96385	Methanococci	Methanococcales	Methanothermaceae	Methanotorris	Methanotorris igneus	85	MM30c	TES3	no VS	cys	no	2
70	0.023	0	0	0.133501	13.2387	27.2459	0	Methanobacteria	Methanobacteriales	Methanobacteriaceae	Methanobrevibacter	Methanobrevibacter gottschalkii	37	MM	TES3	no VS	no cys	no	4
84	0.022	256.661	0	0.133501	13.2387	27.2459	0	Methanobacteria	Methanobacteriales	Methanobacteriaceae	Methanobrevibacter	Methanobrevibacter woesei	37	MM15	TES3	no VS	no cys	no	2
9	0.021	256.661	0	0.133501	13.2387	27.2459	0	Methanomicrobia	Methanomicrobiales	Methanomicrobiaceae	Methanogenium	Methanogenium marinum	20	MM15	TES3	no VS	no cys	no	2
26	0.021	0	0	0.133501	13.2387	27.2459	0	Methanomicrobia	Methanosarcinales	Methanosarcinaceae	Methanolobus	Methanolobus profundi	30	MM	TES3	no VS	no cys	no	4
72	0.02	513.322	0	0.133501	13.2387	27.2459	0	Methanobacteria	Methanobacteriales	Methanobacteriaceae	Methanobrevibacter	Methanobrevibacter gottschalkii	37	MM30	TES3	no VS	no cys	no	2
48	0.019	0	0	0.133501	13.2387	27.2459	0	Methanobacteria	Methanobacteriales	Methanobacteriaceae	Methanobacterium	Methanobacterium movens	37	MM	TES3	no VS	no cys	no	4
136	0.019	256.661	0	0.133501	13.2387	27.2459	0	Methanococci	Methanococcales	Methanococcuaceae	Methanococcus	Methanococcus aeolicus	40	MM15	TES3	no VS	no cys	no	2
153	0.019	0	0	0.133501	13.2387	27.2459	0	Methanobacteria	Methanobacteriales	Methanobacteriaceae	Methanothermobacter	Methanothermobacter crinale	60	MM	TES3	no VS	no cys	no	4
11	0.018	0	0	0.133501	13.2387	27.2459	0	Methanobacteria	Methanobacteriales	Methanobacteriaceae	Methanobacterium	Methanobacterium lacus	30	MM	TES3	no VS	no cys	no	4
27	0.018	256.661	0	0.133501	13.2387	27.2459	0	Methanomicrobia	Methanosarcinales	Methanosarcinaceae	Methanolobus	Methanolobus profundi	30	MM15	TES3	no VS	no cys	no	2
39	0.018	256.661	0	0.133501	13.2387	27.2459	0	Methanobacteria	Methanobacteriales	Methanobacteriaceae	Methanobrevibacter	Methanobrevibacter arboriphilus	37	MM15	TES3	no VS	no cys	no	2
38	0.016	0	0	0.133501	13.2387	27.2459	0	Methanobacteria	Methanobacteriales	Methanobacteriaceae	Methanobrevibacter	Methanobrevibacter arboriphilus	37	MM	TES3	no VS	no cys	no	4
105	0.016	0	0	0.133501	13.2387	27.2459	0	Methanococci	Methanococcales	Methanococcuaceae	Methanococcus	Methanococcus maripaludis JJ	37	MM	TES3	no VS	no cys	no	4
109	0.016	0	9.83811	0.27792	1.58154	0.438273	1.96385	Methanococci	Methanococcales	Methanococcuaceae	Methanococcus	Methanococcus maripaludis S2	37	282c 0	TES1	no VS	cys	no	3
180	0.0144125	7.69982	0.274804	0.27792	0.00505678	1.60589	0	Methanobacteria	Methanobacteriales	Methanobacteriaceae	Methanothermus	Methanothermus sociabilis	80	203-c	TES1	no VS	no cys	yeast_peptone	3
76	0.014	256.661	0	0.133501	13.2387	27.2459	0	Methanobacteria	Methanobacteriales	Methanobacteriaceae	Methanobrevibacter	Methanobrevibacter olleyae	37	MM15	TES3	no VS	no cys	no	2
158	0.014	0	0	0.133501	13.2387	27.2459	0	Methanobacteria	Methanobacteriales	Methanobacteriaceae	Methanothermobacter	Methanothermobacter thermautotrophicus	65	MM	TES3	no VS	no cys	no	4
71	0.013	256.661	0	0.133501	13.2387	27.2459	0	Methanobacteria	Methanobacteriales	Methanobacteriaceae	Methanobrevibacter	Methanobrevibacter gottschalkii	37	MM15	TES3	no VS	no cys	no	2
78	0.013	256.661	0	0.133501	13.2387	27.2459	0	Methanobacteria	Methanobacteriales	Methanobacteriaceae	Methanobrevibacter	Methanobrevibacter ruminantium	37	MM15	TES3	no VS	no cys	no	2
164	0.013	513.322	0	0.133501	13.2387	27.2459	1.96385	Methanococci	Methanococcales	Methanococcuaceae	Methanothermococcus	Methanothermococcus okinawensis	65	MM30c	TES3	no VS	cys	no	2
55	0.009	0	9.83811	0.27792	1.58154	0.438273	1.96385	Methanobacteria	Methanobacteriales	Methanobacteriaceae	Methanobacterium	Methanobacterium subterraneum	37	282c 0	TES1	no VS	cys	no	3
65	0.009	0	0	0.133501	13.2387	27.2459	0	Methanobacteria	Methanobacteriales	Methanobacteriaceae	Methanobacterium	Methanobacterium ivanovii	37	MM	TES3	no VS	no cys	no	4
68	0.009	0	9.83811	0.27792	1.58154	0.438273	1.96385	Methanobacteria	Methanobacteriales	Methanobacteriaceae	Methanobacterium	Methanobacterium arcticum	37	282c 0	TES1	no VS	cys	no	3
117	0.008	376.008	9.98235	0.27792	3.15758	4.38273	0	Methanomicrobia	Methanosarcinales	Methanosarcinaceae	Methanosarcina	Methanosarcina mazei	37	MCN	TES3	no VS	no cys	no	1
63	0.007	0	0	0.133501	13.2387	27.2459	0	Methanobacteria	Methanobacteriales	Methanobacteriaceae	Methanobacterium	Methanobacterium oryzae	37	MM	TES3	no VS	no cys	no	4
101	0.007	376.008	9.98235	0.27792	3.15758	4.38273	0	Methanomicrobia	Methanomicrobiales	Methanomicrobiaceae	Methanobacterium	Methanoculleus hydrogenitrophicus	37	MCN	TES3	no VS	no cys	no	1
102	0.007	0	0	0.133501	13.2387	27.2459	0	Methanomicrobia	Methanomicrobiales	Methanomicrobiaceae	Methanobacterium	Methanoculleus palmolei	37	MM	TES3	no VS	no cys	no	4
120	0.007	376.008	9.98235	0.27792	3.15758	4.38273	0	Methanomicrobia	Methanosarcinales	Methanosaetaceae	Methanosaeta	Methanosaeta harundinacea	37	MCN	TES3	no VS	no cys	no	1
23	0.006	307.993	9.95892	0.27792	1.57714	0.438273	1.96385	Methanomicrobia	Methanomicrobiales	Methanomicrobiaceae	Methanogenium	Methanogenium organophilum	30	141	TES1	VS1	cys	yeast_peptone	1
57	0.006	0	0	0.133501	13.2387	27.2459	0	Methanobacteria	Methanobacteriales	Methanobacteriaceae	Methanobacterium	Methanobacterium flexile	37	MM	TES3	no VS	no cys	no	4
185	0.006	513.322	9.83811	0.27792	1.58154	0.438273	1.96385	Methanococci	Methanococcales	Methanothermaceae	Methanotorris	Methanotorris igneus	85	282-c 30	TES1	no VS	no cys	no	1
64	0.005	0	0	0.133501	13.2387	27.2459	0	Methanobacteria	Methanobacteriales	Methanobacteriaceae	Methanobacterium	Methanobacterium uliginosum	37	MM	TES3	no VS	no cys	no	4
62	0.003	256.661	0	0.133501	13.2387	27.2459	0	Methanobacteria	Methanobacteriales	Methanobacteriaceae	Methanobacterium	Methanobacterium formicicum	37	MM15	TES3	no VS	no cys	no	2
142	0.003	0	0	0.133501	13.2387	27.2459	0	Methanomicrobia	Methanomicrobiales	Methanomicrobiaceae	Methanoculleus	Methanoculleus thermophilus	55	MM	TES3	no VS	no cys	no	4
16	0.002	256.661	0	0.133501	13.2387	27.2459	0	Methanomicrobia	Methanomicrobiales	Methanomicrobiaceae	Methanoculleus	Methanoculleus marisnigri	30	MM15	TES3	no VS	no cys	no	2
13	0	0	0	0.133501	13.2387	27.2459	0	Methanobacteria	Methanobacteriales	Methanobacteriaceae	Methanobacterium	Methanobacterium movilense	30	MM	TES3	no VS	no cys	no	4
56	0	25.6661	2.30795	0.222336	6.30416	3.56864	1.96385	Methanobacteria	Methanobacteriales	Methanobacteriaceae	Methanobacterium	Methanobacterium flexile	37	SAB	TES2	VS1	cys	yeast_peptone	3
98	0	0	0	0.133501	13.2387	27.2459	0	Methanomicrobia	Methanomicrobiales	Methanomicrobiaceae	Methanoculleus	Methanoculleus bourgensis	37	MM	TES3	no VS	no cys	no	4
144	0	25.6661	2.30795	0.222336	6.30416	3.56864	1.96385	Methanobacteria	Methanobacteriales	Methanobacteriaceae	Methanothermobacter	Methanothermobacter thermophilus	60	SAB	TES2	VS1	cys	yeast_peptone	3
145	0	0	0	0.133501	13.2387	27.2459	0	Methanobacteria	Methanobacteriales	Methanobacteriaceae	Methanothermobacter	Methanothermobacter thermophilus	60	MM	TES3	no VS	no cys	no	4

## Sheet: Supplementary Data 1 Table S5
	ODmax	MERmax	Turnovermax	NaCl	SO42-	S	NH4+	PO42-	Cysteine conc.	Class	Order	Family	Genus	Strain	Cultivation temperature / °C	Medium	TES	VS	Cysteine addition	Yeast peptone addition	Cluster
144	2.798	0	6.667	25.6661	2.30795	0.222336	6.30416	3.56864	1.96385	Methanobacteria	Methanobacteriales	Methanobacteriaceae	Methanothermobacter	Methanothermobacter thermophilus	60	SAB	TES2	VS1	cys	yeast_peptone	4
37	2.57	1.287	85	25.6661	2.30795	0.222336	6.30416	3.56864	1.96385	Methanobacteria	Methanobacteriales	Methanobacteriaceae	Methanobrevibacter	Methanobrevibacter arboriphilus	37	SAB	TES2	VS1	cys	yeast_peptone	4
42	2.449	1.95	87.764	25.6661	2.30795	0.222336	6.30416	3.56864	1.96385	Methanobacteria	Methanobacteriales	Methanobacteriaceae	Methanobacterium	Methanobacterium bryantii	37	SAB	TES2	VS1	cys	yeast_peptone	4
45	1.96	0.869833	35.9278	25.6661	2.30795	0.222336	6.30416	3.56864	1.96385	Methanobacteria	Methanobacteriales	Methanobacteriaceae	Methanobacterium	Methanobacterium congolense	37	SAB	TES2	VS1	cys	yeast_peptone	4
75	1.801	0.869833	35.9278	25.6661	2.30795	0.222336	6.30416	3.56864	1.96385	Methanobacteria	Methanobacteriales	Methanobacteriaceae	Methanobrevibacter	Methanobrevibacter olleyae	37	SAB	TES2	VS1	cys	yeast_peptone	4
53	1.625	0.869833	35.9278	25.6661	2.30795	0.222336	6.30416	3.56864	1.96385	Methanobacteria	Methanobacteriales	Methanobacteriaceae	Methanobacterium	Methanobacterium subterraneum	37	SAB	TES2	VS1	cys	yeast_peptone	4
30	1.187	0.658854	35.3571	307.993	9.95892	0.27792	1.57714	0.438273	1.96385	Methanococci	Methanococcales	Methanococcuaceae	Methanococcus	Methanococcus voltae	35	141	TES1	VS1	cys	yeast_peptone	1
66	1.116	0.658854	35.3571	307.993	9.95892	0.27792	1.57714	0.438273	1.96385	Methanobacteria	Methanobacteriales	Methanobacteriaceae	Methanobacterium	Methanobacterium arcticum	37	141	TES1	VS1	cys	yeast_peptone	1
112	1.082	0.658854	35.3571	307.993	9.95892	0.27792	1.57714	0.438273	1.96385	Methanomicrobia	Methanosarcinales	Methanosarcinaceae	Methanosarcina	Methanosarcina siciliae	37	141c	TES1	VS1	cys	yeast_peptone	1
67	0.956	1.133	77.583	0	0	0.133501	13.2387	27.2459	0	Methanobacteria	Methanobacteriales	Methanobacteriaceae	Methanobacterium	Methanobacterium arcticum	37	MM	TES3	no VS	no cys	no	3
148	0.89	0.869833	35.9278	25.6661	2.30795	0.222336	6.30416	3.56864	1.96385	Methanobacteria	Methanobacteriales	Methanobacteriaceae	Methanobacterium	Methanobacterium thermaggregans	65	SAB	TES2	VS1	cys	yeast_peptone	4
69	0.888	1.402	82.528	25.6661	2.30795	0.222336	6.30416	3.56864	1.96385	Methanobacteria	Methanobacteriales	Methanobacteriaceae	Methanobacterium	Methanobrevibacter gottschalkii	37	SAB	TES2	VS1	cys	yeast_peptone	4
163	0.824	1.317	96.028	513.322	9.83811	0.27792	1.58154	0.438273	1.96385	Methanococci	Methanococcales	Methanococcuaceae	Methanothermococcus	Methanothermococcus okinawensis	65	282 30	TES1	no VS	cys	no	4
121	0.81	0.658854	35.3571	307.993	9.95892	0.27792	1.57714	0.438273	1.96385	Methanomicrobia	Methanomicrobiales	Methanomicrobiaceae	Methanolacinia	Methanolacinia petrolearia	37	141	TES1	VS1	cys	yeast_peptone	1
104	0.744	0.042	19.333	307.993	9.95892	0.27792	1.57714	0.438273	1.96385	Methanococci	Methanococcales	Methanococcuaceae	Methanococcus	Methanococcus maripaludis JJ	37	141	TES1	VS1	cys	yeast_peptone	1
149	0.727	0.658854	35.3571	307.993	9.95892	0.27792	1.57714	0.438273	1.96385	Methanobacteria	Methanobacteriales	Methanobacteriaceae	Methanobacterium	Methanobacterium thermaggregans	65	141	TES1	VS1	cys	yeast_peptone	1
97	0.725	0.069	20.597	25.6661	2.30795	0.222336	6.30416	3.56864	1.96385	Methanomicrobia	Methanomicrobiales	Methanomicrobiaceae	Methanoculleus	Methanoculleus bourgensis	37	SAB	TES2	VS1	cys	yeast_peptone	1
116	0.701	0.658854	35.3571	307.993	9.95892	0.27792	1.57714	0.438273	1.96385	Methanomicrobia	Methanosarcinales	Methanosarcinaceae	Methanosarcina	Methanosarcina acetivorans	37	141c	TES1	VS1	cys	yeast_peptone	1
129	0.697	0.658854	35.3571	307.993	9.95892	0.27792	1.57714	0.438273	1.96385	Methanomicrobia	Methanomicrobiales	Methanomicrobiaceae	Methanoculleus	Methanoculleus submarinus	40	141	TES1	VS1	cys	yeast_peptone	1
52	0.657	1.879	92.983	0	9.83811	0.27792	1.58154	0.438273	1.96385	Methanobacteria	Methanobacteriales	Methanobacteriaceae	Methanobacterium	Methanobacterium palustre	37	282c 0	TES1	no VS	cys	no	4
169	0.65	2.118	89.504	307.993	9.83811	0.27792	1.58154	0.438273	1.96385	Methanococci	Methanococcales	Methanocaldococcaceae	Methanocaldococcus	Methanocaldococcus villosus	80	282c 18_E	TES1	no VS	cys	no	4
107	0.646	0.496	82.326	376.008	9.98235	0.27792	3.15758	4.38273	0	Methanococci	Methanococcales	Methanococcuaceae	Methanococcus	Methanococcus maripaludis S0001	37	MCN	TES3	no VS	no cys	no	1
85	0.637	0.869833	35.9278	25.6661	2.30795	0.222336	6.30416	3.56864	1.96385	Methanobacteria	Methanobacteriales	Methanobacteriaceae	Methanobrevibacter	Methanobrevibacter boviskoreani	37	SAB	TES2	VS1	cys	yeast_peptone	4
108	0.613	0.321	86.986	376.008	9.98235	0.27792	3.15758	4.38273	0	Methanococci	Methanococcales	Methanococcuaceae	Methanococcus	Methanococcus maripaludis S2	37	MCN	TES3	no VS	no cys	no	1
77	0.612	0.637	50.435	25.6661	2.30795	0.222336	6.30416	3.56864	1.96385	Methanobacteria	Methanobacteriales	Methanobacteriaceae	Methanobrevibacter	Methanobrevibacter ruminantium	37	SAB	TES2	VS1	cys	yeast_peptone	4
83	0.568	0.869833	35.9278	25.6661	2.30795	0.222336	6.30416	3.56864	1.96385	Methanobacteria	Methanobacteriales	Methanobacteriaceae	Methanobrevibacter	Methanobrevibacter woesei	37	SAB	TES2	VS1	cys	yeast_peptone	4
157	0.551	0.869833	35.9278	25.6661	2.30795	0.222336	6.30416	3.56864	1.96385	Methanobacteria	Methanobacteriales	Methanobacteriaceae	Methanothermobacter	Methanothermobacter thermautotrophicus	65	SAB	TES2	VS1	cys	yeast_peptone	4
50	0.534	0.715	85.896	0	0	0.133501	13.2387	27.2459	0	Methanobacteria	Methanobacteriales	Methanobacteriaceae	Methanobacterium	Methanobacterium palustre	37	MM	TES3	no VS	no cys	no	3
158	0.47	0.014	5.101	0	0	0.133501	13.2387	27.2459	0	Methanobacteria	Methanobacteriales	Methanobacteriaceae	Methanothermobacter	Methanothermobacter thermautotrophicus	65	MM	TES3	no VS	no cys	no	2
184	0.461	4.614	97.609	513.322	9.83811	0.27792	1.58154	0.438273	1.96385	Methanococci	Methanococcales	Methanothermaceae	Methanotorris	Methanotorris igneus	85	282c 30	TES1	no VS	cys	no	4
34	0.455	0.658854	35.3571	307.993	9.95892	0.27792	1.57714	0.438273	1.96385	Methanobacteria	Methanobacteriales	Methanobacteriaceae	Methanobacterium	Methanobacterium petrolearium	35	141	TES1	VS1	cys	yeast_peptone	1
150	0.451	1.258	89.257	0	0	0.133501	13.2387	27.2459	0	Methanobacteria	Methanobacteriales	Methanobacteriaceae	Methanobacterium	Methanobacterium thermaggregans	65	MM	TES3	no VS	no cys	no	3
155	0.416	1.274	88.658	0	0	0.133501	13.2387	27.2459	0	Methanobacteria	Methanobacteriales	Methanobacteriaceae	Methanothermobacter	Methanothermobacter marburgensis	65	MM	TES3	no VS	no cys	no	3
146	0.409	0.404	75.354	256.661	0	0.133501	13.2387	27.2459	0	Methanobacteria	Methanobacteriales	Methanobacteriaceae	Methanothermobacter	Methanothermobacter thermophilus	60	MM15	TES3	no VS	no cys	no	3
49	0.385	0.074	26.958	25.6661	2.30795	0.222336	6.30416	3.56864	1.96385	Methanobacteria	Methanobacteriales	Methanobacteriaceae	Methanobacterium	Methanobacterium palustre	37	SAB	TES2	VS1	cys	yeast_peptone	1
126	0.362	0.658854	35.3571	307.993	9.95892	0.27792	1.57714	0.438273	1.96385	Methanomicrobia	Methanosarcinales	Methanosarcinaceae	Methanolobus	Methanolobus vulcani	40	141c	TES1	VS1	cys	yeast_peptone	1
173	0.342	1.093	94.479	7.69982	0.274804	0.27792	0.00505678	1.60589	1.96385	Methanococci	Methanococcales	Methanocaldococcaceae	Methanocaldococcus	Methanothermus fervidus	80	203	TES1	VS1	cys	yeast_peptone	4
160	0.338	0.163	78.375	0	0	0.133501	13.2387	27.2459	0	Methanobacteria	Methanobacteriales	Methanobacteriaceae	Methanothermobacter	Methanothermobacter wolfeii	65	MM	TES3	no VS	no cys	no	3
177	0.332	0.862	85.125	256.661	0	0.133501	13.2387	27.2459	1.96385	Methanobacteria	Methanobacteriales	Methanobacteriaceae	Methanothermus	Methanothermus fervidus	80	MM15c	TES3	no VS	cys	no	3
54	0.316	0.589	69.637	0	0	0.133501	13.2387	27.2459	0	Methanobacteria	Methanobacteriales	Methanobacteriaceae	Methanobacterium	Methanobacterium subterraneum	37	MM	TES3	no VS	no cys	no	3
156	0.283	0.817	92.732	0	9.83811	0.27792	1.58154	0.438273	1.96385	Methanobacteria	Methanobacteriales	Methanobacteriaceae	Methanothermobacter	Methanothermobacter marburgensis	65	282c 0	TES1	no VS	cys	no	4
188	0.221	1.688	83.755	201.906	5.05451	0.27792	1.57714	0.579744	0	Methanopyri	Methanopyrales	Methanopyraceae	Methanopyrus	Methanopyrus kandleri	98	511	TES5	VS1	no cys	no	4
178	0.182	1.358	95.052	7.69982	0.274804	0.27792	0.00505678	1.60589	1.96385	Methanobacteria	Methanobacteriales	Methanobacteriaceae	Methanothermus	Methanothermus sociabilis	80	203	TES1	VS1	cys	yeast_peptone	4
168	0.18	0.734033	32.0716	513.322	9.83811	0.27792	1.58154	0.438273	1.96385	Methanococci	Methanococcales	Methanocaldococcaceae	Methanocaldococcus	Methanocaldococcus jannaschii	80	282 30	TES1	no VS	cys	no	1
73	0.17	0.869833	35.9278	25.6661	2.30795	0.222336	6.30416	3.56864	1.96385	Methanobacteria	Methanobacteriales	Methanobacteriaceae	Methanobrevibacter	Methanobrevibacter millerae	37	SAB	TES2	VS1	cys	yeast_peptone	1
9	0.161	0.021	8.396	256.661	0	0.133501	13.2387	27.2459	0	Methanomicrobia	Methanomicrobiales	Methanomicrobiaceae	Methanogenium	Methanogenium marinum	20	MM15	TES3	no VS	no cys	no	2
191	0.16	0.19	3.003	256.661	0	0.133501	13.2387	27.2459	0	Methanopyri	Methanopyrales	Methanopyraceae	Methanopyrus	Methanopyrus kandleri	98	MM15v	TES3	VS1	no cys	no	2
151	0.158	0.62	92.126	0	9.83811	0.27792	1.58154	0.438273	1.96385	Methanobacteria	Methanobacteriales	Methanobacteriaceae	Methanobacterium	Methanobacterium thermaggregans	65	282c 0	TES1	no VS	cys	no	4
183	0.157	1.533	64.339	513.322	9.83811	0.27792	1.58154	0.438273	1.96385	Methanococci	Methanococcales	Methanothermaceae	Methanotorris	Methanotorris igneus	85	282	TES1	VS1	cys	yeast_peptone	1
32	0.144	0.028	9.167	256.661	0	0.133501	13.2387	27.2459	0	Methanococci	Methanococcales	Methanococcuaceae	Methanococcus	Methanococcus voltae	35	MM15	TES3	no VS	no cys	no	2
141	0.14	0.658854	35.3571	307.993	9.95892	0.27792	1.57714	0.438273	1.96385	Methanomicrobia	Methanomicrobiales	Methanomicrobiaceae	Methanoculleus	Methanoculleus thermophilus	55	141	TES1	VS1	cys	yeast_peptone	1
93	0.128	0.038	20	256.661	0	0.133501	13.2387	27.2459	0	Methanomicrobia	Methanomicrobiales	Methanocorpusculaceae	Methanocorpusculum	Methanocorpusculum labreanum	37	MM15	TES3	no VS	no cys	no	2
172	0.118	0.734033	32.0716	513.322	9.83811	0.27792	1.58154	0.438273	1.96385	Methanococci	Methanococcales	Methanocaldococcaceae	Methanocaldococcus	Methanocaldococcus vulcanius	80	282 30	TES1	no VS	cys	no	1
147	0.097	0.556546	40.3241	0	9.83811	0.27792	1.58154	0.438273	1.96385	Methanobacteria	Methanobacteriales	Methanobacteriaceae	Methanothermobacter	Methanothermobacter thermophilus	60	282c 0	TES1	no VS	cys	no	1
95	0.09	0.869833	35.9278	25.6661	2.30795	0.222336	6.30416	3.56864	1.96385	Methanomicrobia	Methanomicrobiales	Methanospirillaceae	Methanospirillium	Methanospirillum hungatei	37	SAB	TES2	VS1	cys	yeast_peptone	1
55	0.09	0.009	10.275	0	9.83811	0.27792	1.58154	0.438273	1.96385	Methanobacteria	Methanobacteriales	Methanobacteriaceae	Methanobacterium	Methanobacterium subterraneum	37	282c 0	TES1	no VS	cys	no	1
94	0.083	0.869833	35.9278	25.6661	2.30795	0.222336	6.30416	3.56864	1.96385	Thermoplasmata	Methanomassiliicoccales	Methanomassiliicoccaceae	Methanomassiliicoccus	Methanomassiliicoccus luminyensis	37	SAB	TES2	VS1	cys	yeast_peptone	1
65	0.079	0.009	7.564	0	0	0.133501	13.2387	27.2459	0	Methanobacteria	Methanobacteriales	Methanobacteriaceae	Methanobacterium	Methanobacterium ivanovii	37	MM	TES3	no VS	no cys	no	2
153	0.079	0.019	7.083	0	0	0.133501	13.2387	27.2459	0	Methanobacteria	Methanobacteriales	Methanobacteriaceae	Methanothermobacter	Methanothermobacter crinale	60	MM	TES3	no VS	no cys	no	2
36	0.072	0.107	11.387	0	9.83811	0.27792	1.58154	0.438273	1.96385	Methanobacteria	Methanobacteriales	Methanobacteriaceae	Methanobacterium	Methanobacterium petrolearium	35	282c 0	TES1	no VS	cys	no	1
120	0.072	0.007	5.971	376.008	9.98235	0.27792	3.15758	4.38273	0	Methanomicrobia	Methanosarcinales	Methanosaetaceae	Methanosaeta	Methanosaeta harundinacea	37	MCN	TES3	no VS	no cys	no	1
87	0.068	0.041	11.333	256.661	0	0.133501	13.2387	27.2459	0	Methanobacteria	Methanobacteriales	Methanobacteriaceae	Methanobrevibacter	Methanobrevibacter boviskoreani	37	MM15	TES3	no VS	no cys	no	2
176	0.068	0.097	10.962	256.661	0	0.133501	13.2387	27.2459	0	Methanobacteria	Methanobacteriales	Methanobacteriaceae	Methanothermus	Methanothermus fervidus	80	MM15	TES3	no VS	no cys	no	2
118	0.066	0.046	15	0	0	0.133501	13.2387	27.2459	0	Methanobacteria	Methanobacteriales	Methanobacteriaceae	Methanosphaera	Methanosphaera stadtmanae	37	MM	TES3	no VS	no cys	no	2
63	0.061	0.007	6.17	0	0	0.133501	13.2387	27.2459	0	Methanobacteria	Methanobacteriales	Methanobacteriaceae	Methanobacterium	Methanobacterium oryzae	37	MM	TES3	no VS	no cys	no	2
14	0.059	0.033	9.521	256.661	0	0.133501	13.2387	27.2459	0	Methanobacteria	Methanobacteriales	Methanobacteriaceae	Methanobacterium	Methanobacterium movilense	30	MM15	TES3	no VS	no cys	no	2
10	0.0561191	0.165	31.703	0	0	0.505369	6.30416	2.53427	0	Methanomicrobia	Methanosarcinales	Methanosarcinaceae	Methanosarcina	Methanosarcina soligelidi	22	Medium 6	TES4	VS1	cys	no	1
25	0.056	0.038	10.25	307.993	9.95892	0.27792	1.57714	0.438273	1.96385	Methanomicrobia	Methanosarcinales	Methanosarcinaceae	Methanolobus	Methanolobus profundi	30	141c	TES1	VS1	cys	yeast_peptone	1
58	0.056	0.141	41.167	256.661	0	0.133501	13.2387	27.2459	0	Methanobacteria	Methanobacteriales	Methanobacteriaceae	Methanobacterium	Methanobacterium flexile	37	MM15	TES3	no VS	no cys	no	2
115	0.053	0.221	47.188	513.322	0	0.133501	13.2387	27.2459	0	Methanomicrobia	Methanosarcinales	Methanosarcinaceae	Methanosarcina	Methanosarcina siciliae	37	MM30	TES3	no VS	no cys	no	2
117	0.052	0.008	6.768	376.008	9.98235	0.27792	3.15758	4.38273	0	Methanomicrobia	Methanosarcinales	Methanosarcinaceae	Methanosarcina	Methanosarcina mazei	37	MCN	TES3	no VS	no cys	no	1
182	0.051	0.488	11.868	256.661	0	0.133501	13.2387	27.2459	1.96385	Methanobacteria	Methanobacteriales	Methanobacteriaceae	Methanothermus	Methanothermus sociabilis	80	MM15c	TES3	no VS	cys	no	2
91	0.05	0.869833	35.9278	25.6661	2.30795	0.222336	6.30416	3.56864	1.96385	Methanomicrobia	Methanomicrobiales	Methanocorpusculaceae	Methanocorpusculum	Methanocorpusculum labreanum	37	SAB	TES2	VS1	cys	yeast_peptone	1
64	0.05	0.005	3.782	0	0	0.133501	13.2387	27.2459	0	Methanobacteria	Methanobacteriales	Methanobacteriaceae	Methanobacterium	Methanobacterium uliginosum	37	MM	TES3	no VS	no cys	no	2
109	0.049	0.016	6.608	0	9.83811	0.27792	1.58154	0.438273	1.96385	Methanococci	Methanococcales	Methanococcuaceae	Methanococcus	Methanococcus maripaludis S2	37	282c 0	TES1	no VS	cys	no	1
11	0.049	0.018	8.542	0	0	0.133501	13.2387	27.2459	0	Methanobacteria	Methanobacteriales	Methanobacteriaceae	Methanobacterium	Methanobacterium lacus	30	MM	TES3	no VS	no cys	no	2
27	0.049	0.018	7.208	256.661	0	0.133501	13.2387	27.2459	0	Methanomicrobia	Methanosarcinales	Methanosarcinaceae	Methanolobus	Methanolobus profundi	30	MM15	TES3	no VS	no cys	no	2
46	0.047	0.054	15.333	256.661	0	0.133501	13.2387	27.2459	0	Methanobacteria	Methanobacteriales	Methanobacteriaceae	Methanobacterium	Methanobacterium congolense	37	MM15	TES3	no VS	no cys	no	2
60	0.046	0.044	18.958	25.6661	2.30795	0.222336	6.30416	3.56864	1.96385	Methanobacteria	Methanobacteriales	Methanobacteriaceae	Methanobacterium	Methanobacterium formicicum	37	SAB	TES2	VS1	cys	yeast_peptone	1
56	0.046	0	0	25.6661	2.30795	0.222336	6.30416	3.56864	1.96385	Methanobacteria	Methanobacteriales	Methanobacteriaceae	Methanobacterium	Methanobacterium flexile	37	SAB	TES2	VS1	cys	yeast_peptone	1
181	0.043	0.13	3.419	256.661	0	0.133501	13.2387	27.2459	0	Methanobacteria	Methanobacteriales	Methanobacteriaceae	Methanothermus	Methanothermus sociabilis	80	MM15	TES3	no VS	no cys	no	2
44	0.042	0.025	9.382	0	9.83811	0.27792	1.58154	0.438273	1.96385	Methanobacteria	Methanobacteriales	Methanobacteriaceae	Methanobacterium	Methanobacterium bryantii	37	282c 0	TES1	no VS	cys	no	1
23	0.042	0.006	1.667	307.993	9.95892	0.27792	1.57714	0.438273	1.96385	Methanomicrobia	Methanomicrobiales	Methanomicrobiaceae	Methanogenium	Methanogenium organophilum	30	141	TES1	VS1	cys	yeast_peptone	1
21	0.041	0.039	11.417	307.993	9.95892	0.27792	1.57714	0.438273	1.96385	Methanomicrobia	Methanomicrobiales	Methanomicrobiaceae	Methanoplanus	Methanoplanus limicola	30	141	TES1	VS1	cys	yeast_peptone	1
119	0.041	0.063	24.125	256.661	0	0.133501	13.2387	27.2459	0	Methanobacteria	Methanobacteriales	Methanobacteriaceae	Methanosphaera	Methanosphaera stadtmanae	37	MM15	TES3	no VS	no cys	no	2
113	0.0386604	0.705	52.917	0	0	0.133501	13.2387	27.2459	0	Methanomicrobia	Methanosarcinales	Methanosarcinaceae	Methanosarcina	Methanosarcina siciliae	37	MM	TES3	no VS	no cys	no	3
35	0.0386604	0.586	65.583	0	0	0.133501	13.2387	27.2459	0	Methanobacteria	Methanobacteriales	Methanobacteriaceae	Methanobacterium	Methanobacterium petrolearium	35	MM	TES3	no VS	no cys	no	3
43	0.0386604	0.529	78.229	0	0	0.133501	13.2387	27.2459	0	Methanobacteria	Methanobacteriales	Methanobacteriaceae	Methanobacterium	Methanobacterium bryantii	37	MM	TES3	no VS	no cys	no	3
4	0.0386604	0.078	11.771	0	0	0.133501	13.2387	27.2459	0	Methanomicrobia	Methanomicrobiales	Methanomicrobiaceae	Methanogenium	Methanogenium frigidum	15	MM	TES3	no VS	no cys	no	2
135	0.0386604	0.034	8.729	0	0	0.133501	13.2387	27.2459	0	Methanococci	Methanococcales	Methanococcuaceae	Methanococcus	Methanococcus aeolicus	40	MM	TES3	no VS	no cys	no	2
31	0.0386604	0.044	8.25	0	0	0.133501	13.2387	27.2459	0	Methanococci	Methanococcales	Methanococcuaceae	Methanococcus	Methanococcus voltae	35	MM	TES3	no VS	no cys	no	2
122	0.0386604	0.032	7.917	0	0	0.133501	13.2387	27.2459	0	Methanomicrobia	Methanomicrobiales	Methanomicrobiaceae	Methanolacinia	Methanolacinia petrolearia	37	MM	TES3	no VS	no cys	no	2
70	0.0386604	0.023	7.063	0	0	0.133501	13.2387	27.2459	0	Methanobacteria	Methanobacteriales	Methanobacteriaceae	Methanobrevibacter	Methanobrevibacter gottschalkii	37	MM	TES3	no VS	no cys	no	2
38	0.0386604	0.016	6.083	0	0	0.133501	13.2387	27.2459	0	Methanobacteria	Methanobacteriales	Methanobacteriaceae	Methanobrevibacter	Methanobrevibacter arboriphilus	37	MM	TES3	no VS	no cys	no	2
105	0.0386604	0.016	5.958	0	0	0.133501	13.2387	27.2459	0	Methanococci	Methanococcales	Methanococcuaceae	Methanococcus	Methanococcus maripaludis JJ	37	MM	TES3	no VS	no cys	no	2
13	0.0386604	0	2.583	0	0	0.133501	13.2387	27.2459	0	Methanobacteria	Methanobacteriales	Methanobacteriaceae	Methanobacterium	Methanobacterium movilense	30	MM	TES3	no VS	no cys	no	2
24	0.038	0.075	15	256.661	0	0.133501	13.2387	27.2459	0	Methanomicrobia	Methanomicrobiales	Methanomicrobiaceae	Methanogenium	Methanogenium organophilum	30	MM15	TES3	no VS	no cys	no	2
186	0.037	0.287	11.947	513.322	0	0.133501	13.2387	27.2459	0	Methanococci	Methanococcales	Methanothermaceae	Methanotorris	Methanotorris igneus	85	MM30	TES3	no VS	no cys	no	2
22	0.037	0.071	11.083	256.661	0	0.133501	13.2387	27.2459	0	Methanomicrobia	Methanomicrobiales	Methanomicrobiaceae	Methanoplanus	Methanoplanus limicola	30	MM15	TES3	no VS	no cys	no	2
40	0.037	0.033	6.938	513.322	0	0.133501	13.2387	27.2459	0	Methanobacteria	Methanobacteriales	Methanobacteriaceae	Methanobrevibacter	Methanobrevibacter arboriphilus	37	MM30	TES3	no VS	no cys	no	2
154	0.036	0.029	10.271	256.661	0	0.133501	13.2387	27.2459	0	Methanobacteria	Methanobacteriales	Methanobacteriaceae	Methanothermobacter	Methanothermobacter crinale	60	MM15	TES3	no VS	no cys	no	2
89	0.035	0.089	8.991	376.008	9.98235	0.27792	3.15758	4.38273	0	Methanococci	Methanococcales	Methanococcuaceae	Methanococcus	Methanococcus vannielii	37	MCN	TES3	no VS	no cys	no	1
180	0.034	0.0144125	39.5934	7.69982	0.274804	0.27792	0.00505678	1.60589	0	Methanobacteria	Methanobacteriales	Methanobacteriaceae	Methanothermus	Methanothermus sociabilis	80	203-c	TES1	no VS	no cys	yeast_peptone	1
20	0.034	0.04	11.792	256.661	0	0.133501	13.2387	27.2459	0	Methanomicrobia	Methanomicrobiales	Methanomicrobiaceae	Methanoplanus	Methanoplanus endosymbiosus	30	MM15	TES3	no VS	no cys	no	2
68	0.032	0.009	0.513	0	9.83811	0.27792	1.58154	0.438273	1.96385	Methanobacteria	Methanobacteriales	Methanobacteriaceae	Methanobacterium	Methanobacterium arcticum	37	282c 0	TES1	no VS	cys	no	1
19	0.031	0.03	8.167	307.993	9.95892	0.27792	1.57714	0.438273	1.96385	Methanomicrobia	Methanomicrobiales	Methanomicrobiaceae	Methanoplanus	Methanoplanus endosymbiosus	30	141	TES1	VS1	cys	yeast_peptone	1
84	0.031	0.022	7.979	256.661	0	0.133501	13.2387	27.2459	0	Methanobacteria	Methanobacteriales	Methanobacteriaceae	Methanobrevibacter	Methanobrevibacter woesei	37	MM15	TES3	no VS	no cys	no	2
159	0.029	0.194	8.473	0	9.83811	0.27792	1.58154	0.438273	1.96385	Methanobacteria	Methanobacteriales	Methanobacteriaceae	Methanothermobacter	Methanothermobacter thermautotrophicus	65	282c 0	TES1	no VS	cys	no	1
18	0.029	0.037	12.333	256.661	0	0.133501	13.2387	27.2459	0	Methanomicrobia	Methanomicrobiales	Methanomicrobiaceae	Methanoculleus	Methanoculleus chikugoensis	30	MM15	TES3	no VS	no cys	no	2
102	0.029	0.007	5.772	0	0	0.133501	13.2387	27.2459	0	Methanomicrobia	Methanomicrobiales	Methanomicrobiaceae	Methanobacterium	Methanoculleus palmolei	37	MM	TES3	no VS	no cys	no	2
165	0.028	0.869833	35.9278	25.6661	2.30795	0.222336	6.30416	3.56864	1.96385	Methanobacteria	Methanobacteriales	Methanobacteriaceae	Methanothermobacter	Methanothermobacter tenebrarum	70	SAB	TES2	VS1	cys	yeast_peptone	1
164	0.028	0.013	5.975	513.322	0	0.133501	13.2387	27.2459	1.96385	Methanococci	Methanococcales	Methanococcuaceae	Methanothermococcus	Methanothermococcus okinawensis	65	MM30c	TES3	no VS	cys	no	2
171	0.028	0.23	4.869	513.322	0	0.133501	13.2387	27.2459	1.96385	Methanococci	Methanococcales	Methanocaldococcaceae	Methanocaldococcus	Methanocaldococcus vulcanius	80	MM30c	TES3	no VS	cys	no	2
114	0.0273732	0.033	12.458	256.661	0	0.133501	13.2387	27.2459	0	Methanomicrobia	Methanosarcinales	Methanosarcinaceae	Methanosarcina	Methanosarcina siciliae	37	MM15	TES3	no VS	no cys	no	2
123	0.0273732	0.032	9.883	256.661	0	0.133501	13.2387	27.2459	0	Methanomicrobia	Methanomicrobiales	Methanomicrobiaceae	Methanolacinia	Methanolacinia petrolearia	37	MM15	TES3	no VS	no cys	no	2
39	0.0273732	0.018	9.211	256.661	0	0.133501	13.2387	27.2459	0	Methanobacteria	Methanobacteriales	Methanobacteriaceae	Methanobrevibacter	Methanobrevibacter arboriphilus	37	MM15	TES3	no VS	no cys	no	2
128	0.0273732	0.031	8.667	256.661	0	0.133501	13.2387	27.2459	0	Methanomicrobia	Methanosarcinales	Methanosarcinaceae	Methanolobus	Methanolobus vulcani	40	MM15	TES3	no VS	no cys	no	2
71	0.0273732	0.013	6.958	256.661	0	0.133501	13.2387	27.2459	0	Methanobacteria	Methanobacteriales	Methanobacteriaceae	Methanobrevibacter	Methanobrevibacter gottschalkii	37	MM15	TES3	no VS	no cys	no	2
78	0.0273732	0.013	6.833	256.661	0	0.133501	13.2387	27.2459	0	Methanobacteria	Methanobacteriales	Methanobacteriaceae	Methanobrevibacter	Methanobrevibacter ruminantium	37	MM15	TES3	no VS	no cys	no	2
16	0.0273732	0.002	5.938	256.661	0	0.133501	13.2387	27.2459	0	Methanomicrobia	Methanomicrobiales	Methanomicrobiaceae	Methanoculleus	Methanoculleus marisnigri	30	MM15	TES3	no VS	no cys	no	2
76	0.0273732	0.014	5.438	256.661	0	0.133501	13.2387	27.2459	0	Methanobacteria	Methanobacteriales	Methanobacteriaceae	Methanobrevibacter	Methanobrevibacter olleyae	37	MM15	TES3	no VS	no cys	no	2
62	0.0273732	0.003	1.583	256.661	0	0.133501	13.2387	27.2459	0	Methanobacteria	Methanobacteriales	Methanobacteriaceae	Methanobacterium	Methanobacterium formicicum	37	MM15	TES3	no VS	no cys	no	2
185	0.026	0.006	0.975	513.322	9.83811	0.27792	1.58154	0.438273	1.96385	Methanococci	Methanococcales	Methanothermaceae	Methanotorris	Methanotorris igneus	85	282-c 30	TES1	no VS	no cys	no	1
192	0.026	0.147	3.589	256.661	0	0.133501	13.2387	27.2459	1.96385	Methanopyri	Methanopyrales	Methanopyraceae	Methanopyrus	Methanopyrus kandleri	98	MM15c	TES3	no VS	cys	no	2
47	0.025	0.038	18.181	25.6661	2.30795	0.222336	6.30416	3.56864	1.96385	Methanobacteria	Methanobacteriales	Methanobacteriaceae	Methanobacterium	Methanobacterium movens	37	SAB	TES2	VS1	cys	yeast_peptone	1
99	0.025	0.024	12.833	256.661	0	0.133501	13.2387	27.2459	0	Methanomicrobia	Methanomicrobiales	Methanomicrobiaceae	Methanoculleus	Methanoculleus bourgensis	37	MM15	TES3	no VS	no cys	no	2
133	0.025	0.033	12.042	256.661	0	0.133501	13.2387	27.2459	0	Methanobacteria	Methanobacteriales	Methanobacteriaceae	Methanobacterium	Methanobacterium ferruginis	40	MM15	TES3	no VS	no cys	no	2
175	0.024	0.046	6.505	7.69982	0.274804	0.27792	0.00505678	1.60589	0	Methanobacteria	Methanobacteriales	Methanobacteriaceae	Methanothermus	Methanothermus fervidus	80	203-c	TES1	no VS	no cys	yeast_peptone	1
101	0.023	0.007	5.772	376.008	9.98235	0.27792	3.15758	4.38273	0	Methanomicrobia	Methanomicrobiales	Methanomicrobiaceae	Methanobacterium	Methanoculleus hydrogenitrophicus	37	MCN	TES3	no VS	no cys	no	1
29	0.023	0.028	23.583	256.661	0	0.133501	13.2387	27.2459	0	Methanomicrobia	Methanomicrobiales	Methanospirillaceae	Methanospirillium	Methanospirillum stamsii	30	MM15	TES3	no VS	no cys	no	2
51	0.023	0.135	13.11	256.661	0	0.133501	13.2387	27.2459	0	Methanobacteria	Methanobacteriales	Methanobacteriaceae	Methanobacterium	Methanobacterium palustre	37	MM15	TES3	no VS	no cys	no	2
111	0.023	0.04	11.563	256.661	0	0.133501	13.2387	27.2459	0	Methanomicrobia	Methanosarcinales	Methanosarcinaceae	Methanosarcina	Methanosarcina horonobensis	37	MM15	TES3	no VS	no cys	no	2
166	0.023	0.025	10.646	0	0	0.133501	13.2387	27.2459	0	Methanobacteria	Methanobacteriales	Methanobacteriaceae	Methanothermobacter	Methanothermobacter tenebrarum	70	MM	TES3	no VS	no cys	no	2
17	0.022	0.038	10.542	102.664	9.95892	0.27792	1.57714	0.438273	1.96385	Methanomicrobia	Methanomicrobiales	Methanomicrobiaceae	Methanoculleus	Methanoculleus chikugoensis	30	141b	TES1	VS1	cys	yeast_peptone	1
167	0.022	0.212	4.474	513.322	0	0.133501	13.2387	27.2459	1.96385	Methanococci	Methanococcales	Methanocaldococcaceae	Methanocaldococcus	Methanocaldococcus jannaschii	80	MM30c	TES3	no VS	cys	no	2
138	0.021	0.035	11.458	256.661	0	0.133501	13.2387	27.2459	0	Methanomicrobia	Methanomicrobiales	Methanomicrobiaceae	Methanoculleus	Methanoculleus receptaculi	50	MM15	TES3	no VS	no cys	no	2
12	0.02	0.037	15.333	25.6661	2.30795	0.222336	6.30416	3.56864	1.96385	Methanobacteria	Methanobacteriales	Methanobacteriaceae	Methanobacterium	Methanobacterium movilense	30	SAB	TES2	VS1	cys	yeast_peptone	1
106	0.02	0.049	14.188	256.661	0	0.133501	13.2387	27.2459	0	Methanococci	Methanococcales	Methanococcuaceae	Methanococcus	Methanococcus maripaludis JJ	37	MM15	TES3	no VS	no cys	no	2
26	0.02	0.021	10.833	0	0	0.133501	13.2387	27.2459	0	Methanomicrobia	Methanosarcinales	Methanosarcinaceae	Methanolobus	Methanolobus profundi	30	MM	TES3	no VS	no cys	no	2
80	0.018	0.041	11.229	256.661	0	0.133501	13.2387	27.2459	0	Methanobacteria	Methanobacteriales	Methanobacteriaceae	Methanobrevibacter	Methanobrevibacter smithii	37	MM15	TES3	no VS	no cys	no	2
134	0.018	0.03	10.792	256.661	0	0.133501	13.2387	27.2459	0	Methanobacteria	Methanobacteriales	Methanobacteriaceae	Methanobacterium	Methanobacterium aarhusense	40	MM15	TES3	no VS	no cys	no	2
142	0.018	0.003	3.292	0	0	0.133501	13.2387	27.2459	0	Methanomicrobia	Methanomicrobiales	Methanomicrobiaceae	Methanoculleus	Methanoculleus thermophilus	55	MM	TES3	no VS	no cys	no	2
103	0.017	0.036	10.438	256.661	0	0.133501	13.2387	27.2459	0	Methanomicrobia	Methanosarcinales	Methanosarcinaceae	Methanolobus	Methanolobus zinderi	37	MM15	TES3	no VS	no cys	no	2
90	0.017	0.06	8.833	0	0	0.133501	13.2387	27.2459	0	Methanococci	Methanococcales	Methanococcuaceae	Methanococcus	Methanococcus vannielii	37	MM	TES3	no VS	no cys	no	2
72	0.0160861	0.02	7.396	513.322	0	0.133501	13.2387	27.2459	0	Methanobacteria	Methanobacteriales	Methanobacteriaceae	Methanobrevibacter	Methanobrevibacter gottschalkii	37	MM30	TES3	no VS	no cys	no	2
33	0.0160861	0.03	6.5	513.322	0	0.133501	13.2387	27.2459	0	Methanococci	Methanococcales	Methanococcuaceae	Methanococcus	Methanococcus voltae	35	MM30	TES3	no VS	no cys	no	2
137	0.016	0.658854	35.3571	307.993	9.95892	0.27792	1.57714	0.438273	1.96385	Methanomicrobia	Methanomicrobiales	Methanomicrobiaceae	Methanoculleus	Methanoculleus receptaculi	50	141	TES1	VS1	cys	yeast_peptone	1
161	0.016	0.658854	35.3571	307.993	9.95892	0.27792	1.57714	0.438273	1.96385	Methanobacteria	Methanobacteriales	Methanobacteriaceae	Methanothermococcus	Methanothermococcus thermolithotrophicus	65	141	TES1	VS1	cys	yeast_peptone	1
170	0.016	0.155	10.742	256.661	0	0.133501	13.2387	27.2459	1.96385	Methanococci	Methanococcales	Methanocaldococcaceae	Methanocaldococcus	Methanocaldococcus villosus	80	MM15c	TES3	no VS	cys	no	2
187	0.016	0.024	1.973	513.322	0	0.133501	13.2387	27.2459	1.96385	Methanococci	Methanococcales	Methanothermaceae	Methanotorris	Methanotorris igneus	85	MM30c	TES3	no VS	cys	no	2
81	0.015	0.869833	35.9278	25.6661	2.30795	0.222336	6.30416	3.56864	1.96385	Methanobacteria	Methanobacteriales	Methanobacteriaceae	Methanobrevibacter	Methanobrevibacter thaueri	37	SAB	TES2	VS1	cys	yeast_peptone	1
140	0.015	0.042	8.854	256.661	0	0.133501	13.2387	27.2459	0	Methanobacteria	Methanobacteriales	Methanobacteriaceae	Methanothermobacter	Methanothermobacter thermoflexus	55	MM15	TES3	no VS	no cys	no	2
136	0.015	0.019	8.833	256.661	0	0.133501	13.2387	27.2459	0	Methanococci	Methanococcales	Methanococcuaceae	Methanococcus	Methanococcus aeolicus	40	MM15	TES3	no VS	no cys	no	2
2	0.014	0.033	16.792	256.661	0	0.133501	13.2387	27.2459	0	Methanomicrobia	Methanomicrobiales	Incertae sedis	Methanoregula	Methanoregula boonei	15	MM15	TES3	no VS	no cys	no	2
79	0.014	0.045	12.167	0	0	0.133501	13.2387	27.2459	0	Methanobacteria	Methanobacteriales	Methanobacteriaceae	Methanobrevibacter	Methanobrevibacter smithii	37	MM	TES3	no VS	no cys	no	2
143	0.014	0.04	5.833	256.661	0	0.133501	13.2387	27.2459	0	Methanomicrobia	Methanomicrobiales	Methanomicrobiaceae	Methanoculleus	Methanoculleus thermophilus	55	MM15	TES3	no VS	no cys	no	2
1	0.013	0.658854	35.3571	307.993	9.95892	0.27792	1.57714	0.438273	1.96385	Methanomicrobia	Methanomicrobiales	Incertae sedis	Methanoregula	Methanoregula boonei	15	141	TES1	VS1	cys	yeast_peptone	1
162	0.013	0.085	11.5	256.661	0	0.133501	13.2387	27.2459	0	Methanococci	Methanococcales	Methanococcuaceae	Methanothermococcus	Methanothermococcus thermolithotrophicus	65	MM15	TES3	no VS	no cys	no	2
28	0.013	0.033	9.5	0	0	0.133501	13.2387	27.2459	0	Methanomicrobia	Methanomicrobiales	Methanospirillaceae	Methanospirillium	Methanospirillum stamsii	30	MM	TES3	no VS	no cys	no	2
3	0.012	0.658854	35.3571	307.993	9.95892	0.27792	1.57714	0.438273	1.96385	Methanomicrobia	Methanomicrobiales	Methanomicrobiaceae	Methanogenium	Methanogenium frigidum	15	141	TES1	VS1	cys	yeast_peptone	1
59	0.012	0.203	43.403	513.322	0	0.133501	13.2387	27.2459	0	Methanobacteria	Methanobacteriales	Methanobacteriaceae	Methanobacterium	Methanobacterium flexile	37	MM30	TES3	no VS	no cys	no	2
57	0.012	0.006	23.771	0	0	0.133501	13.2387	27.2459	0	Methanobacteria	Methanobacteriales	Methanobacteriaceae	Methanobacterium	Methanobacterium flexile	37	MM	TES3	no VS	no cys	no	2
190	0.012	0.0916149	17.2742	256.661	0	0.133501	13.2387	27.2459	0	Methanopyri	Methanopyrales	Methanopyraceae	Methanopyrus	Methanopyrus kandleri	98	MM15	TES3	no VS	no cys	no	2
100	0.012	0.046	13.479	513.322	0	0.133501	13.2387	27.2459	0	Methanomicrobia	Methanomicrobiales	Methanomicrobiaceae	Methanoculleus	Methanoculleus bourgensis	37	MM30	TES3	no VS	no cys	no	2
131	0.012	0.032	13.333	256.661	0	0.133501	13.2387	27.2459	0	Methanomicrobia	Methanomicrobiales	Methanomicrobiaceae	Methanoculleus	Methanoculleus submarinus	40	MM15	TES3	no VS	no cys	no	2
48	0.012	0.019	7.75	0	0	0.133501	13.2387	27.2459	0	Methanobacteria	Methanobacteriales	Methanobacteriaceae	Methanobacterium	Methanobacterium movens	37	MM	TES3	no VS	no cys	no	2
189	0.011	0.19	6.316	201.906	5.05451	0.27792	1.57714	0.579744	0	Methanopyri	Methanopyrales	Methanopyraceae	Methanopyrus	Methanopyrus kandleri	98	511-v	TES5	no VS	no cys	no	1
5	0.011	0.038	10.479	256.661	0	0.133501	13.2387	27.2459	0	Methanomicrobia	Methanomicrobiales	Methanomicrobiaceae	Methanogenium	Methanogenium frigidum	15	MM15	TES3	no VS	no cys	no	2
139	0.01	0.658854	35.3571	307.993	9.95892	0.27792	1.57714	0.438273	1.96385	Methanobacteria	Methanobacteriales	Methanobacteriaceae	Methanothermobacter	Methanothermobacter thermoflexus	55	141	TES1	VS1	cys	yeast_peptone	1
124	0.009	0.869833	35.9278	25.6661	2.30795	0.222336	6.30416	3.56864	1.96385	Methanobacteria	Methanobacteriales	Methanobacteriaceae	Methanobacterium	Methanobacterium kanagiense	40	SAB	TES2	VS1	cys	yeast_peptone	1
6	0.009	0.658854	35.3571	307.993	9.95892	0.27792	1.57714	0.438273	1.96385	Methanomicrobia	Methanomicrobiales	Methanomicrobiaceae	Methanogenium	Methanogenium cariaci	20	141	TES1	VS1	cys	yeast_peptone	1
8	0.009	0.658854	35.3571	307.993	9.95892	0.27792	1.57714	0.438273	1.96385	Methanomicrobia	Methanomicrobiales	Methanomicrobiaceae	Methanogenium	Methanogenium marinum	20	141	TES1	VS1	cys	yeast_peptone	1
15	0.009	0.041	11.771	307.993	9.95892	0.27792	1.57714	0.438273	1.96385	Methanomicrobia	Methanomicrobiales	Methanomicrobiaceae	Methanoculleus	Methanoculleus marisnigri	30	141	TES1	VS1	cys	yeast_peptone	1
88	0.008	0.869833	35.9278	25.6661	2.30795	0.222336	6.30416	3.56864	1.96385	Methanococci	Methanococcales	Methanococcuaceae	Methanococcus	Methanococcus vannielii	37	SAB	TES2	VS1	cys	yeast_peptone	1
132	0.007	0.658854	35.3571	307.993	9.95892	0.27792	1.57714	0.438273	1.96385	Methanobacteria	Methanobacteriales	Methanobacteriaceae	Methanobacterium	Methanobacterium ferruginis	40	141	TES1	VS1	cys	yeast_peptone	1
110	0.007	0.048	13.958	0	0	0.133501	13.2387	27.2459	0	Methanomicrobia	Methanosarcinales	Methanosarcinaceae	Methanosarcina	Methanosarcina horonobensis	37	MM	TES3	no VS	no cys	no	2
179	0.006	0.347	7.006	7.69982	0.274804	0.27792	0.00505678	1.60589	1.96385	Methanobacteria	Methanobacteriales	Methanobacteriaceae	Methanothermus	Methanothermus sociabilis	80	203c	TES1	no VS	cys	yeast_peptone	1
7	0.006	0.026	10.271	256.661	0	0.133501	13.2387	27.2459	0	Methanomicrobia	Methanomicrobiales	Methanomicrobiaceae	Methanogenium	Methanogenium cariaci	20	MM15	TES3	no VS	no cys	no	2
125	0.006	0.064	9.271	256.661	0	0.133501	13.2387	27.2459	0	Methanobacteria	Methanobacteriales	Methanobacteriaceae	Methanobacterium	Methanobacterium kanagiense	40	MM15	TES3	no VS	no cys	no	2
96	0.005	0.044	22.854	0	0	0.133501	13.2387	27.2459	0	Methanomicrobia	Methanomicrobiales	Methanospirillaceae	Methanospirillium	Methanospirillum hungatei	37	MM	TES3	no VS	no cys	no	2
41	0.005	0.026	9.854	0	0	0.133501	13.2387	27.2459	0	Methanobacteria	Methanobacteriales	Methanobacteriaceae	Methanobacterium	Methanobacterium beijingense	37	MM	TES3	no VS	no cys	no	2
152	0.004	0.869833	35.9278	25.6661	2.30795	0.222336	6.30416	3.56864	1.96385	Methanobacteria	Methanobacteriales	Methanobacteriaceae	Methanothermobacter	Methanothermobacter crinale	60	SAB	TES2	VS1	cys	yeast_peptone	1
61	0.004	0.032	24.354	0	0	0.133501	13.2387	27.2459	0	Methanobacteria	Methanobacteriales	Methanobacteriaceae	Methanobacterium	Methanobacterium formicicum	37	MM	TES3	no VS	no cys	no	2
86	0.004	0.054	15	0	0	0.133501	13.2387	27.2459	0	Methanobacteria	Methanobacteriales	Methanobacteriaceae	Methanobrevibacter	Methanobrevibacter boviskoreani	37	MM	TES3	no VS	no cys	no	2
127	0.004	0.094	13.063	0	0	0.133501	13.2387	27.2459	0	Methanomicrobia	Methanosarcinales	Methanosarcinaceae	Methanolobus	Methanolobus vulcani	40	MM	TES3	no VS	no cys	no	2
92	0.004	0.025	9.083	0	0	0.133501	13.2387	27.2459	0	Methanomicrobia	Methanomicrobiales	Methanocorpusculaceae	Methanocorpusculum	Methanocorpusculum labreanum	37	MM	TES3	no VS	no cys	no	2
74	0.004	0.028	8.021	0	0	0.133501	13.2387	27.2459	0	Methanobacteria	Methanobacteriales	Methanobacteriaceae	Methanobrevibacter	Methanobrevibacter millerae	37	MM	TES3	no VS	no cys	no	2
82	0.003	0.07	20.313	256.661	0	0.133501	13.2387	27.2459	0	Methanobacteria	Methanobacteriales	Methanobacteriaceae	Methanobrevibacter	Methanobrevibacter thaueri	37	MM15	TES3	no VS	no cys	no	2
130	0.003	0.036	20.208	0	0	0.133501	13.2387	27.2459	0	Methanomicrobia	Methanomicrobiales	Methanomicrobiaceae	Methanoculleus	Methanoculleus submarinus	40	MM	TES3	no VS	no cys	no	2
145	0.003	0	74.271	0	0	0.133501	13.2387	27.2459	0	Methanobacteria	Methanobacteriales	Methanobacteriaceae	Methanothermobacter	Methanothermobacter thermophilus	60	MM	TES3	no VS	no cys	no	3
174	0.002	0.06	3.714	7.69982	0.274804	0.27792	0.00505678	1.60589	1.96385	Methanobacteria	Methanobacteriales	Methanobacteriaceae	Methanothermus	Methanothermus fervidus	80	203c	TES1	no VS	cys	yeast_peptone	1
98	0.001	0	7.458	0	0	0.133501	13.2387	27.2459	0	Methanomicrobia	Methanomicrobiales	Methanomicrobiaceae	Methanoculleus	Methanoculleus bourgensis	37	MM	TES3	no VS	no cys	no	2

## Sheet: Eigenvalue_PCA
	Eigenvalues, variance and cumulative variance
	ODmax
	Dimension	Eigenvalue	Variance %	Cumulative variance %
ODmax	Dim 1	4.42426	63.2038	63.2038
NaCl	Dim 2	1.16394	16.6277	79.8314
SO42-	Dim 3	0.820696	11.7242	91.5557
S	Dim 4	0.359476	5.13538	96.6911
NH4+	Dim 5	0.172459	2.4637	99.1548
PO42-	Dim 6	0.042948	0.613543	99.7683
Cysteine conc.	Dim 7	0.0162195	0.231707	100
	Turnovermax
	Dimension	Eigenvalue	Variance %	Cumulative variance %
Turnovermax	Dim 1	4.44222	63.4603	63.4603
NaCl	Dim 2	1.13269	16.1813	79.6417
SO42-	Dim 3	0.798275	11.4039	91.0456
S	Dim 4	0.392507	5.60725	96.6528
NH4+	Dim 5	0.172295	2.46136	99.1142
PO42-	Dim 6	0.0440193	0.628847	99.743
Cysteine conc.	Dim 7	0.0179874	0.256963	100
	MERmax
	Dimension	Eigenvalue	Variance %	Cumulative variance %
MERmax	Dim 1	4.56479	65.2113	65.2113
NaCl	Dim 2	1.06493	15.2132	80.4245
SO42-	Dim 3	0.774059	11.058	91.4825
S	Dim 4	0.363019	5.18598	96.6685
NH4+	Dim 5	0.171581	2.45115	99.1197
PO42-	Dim 6	0.0437997	0.62571	99.7454
Cysteine conc.	Dim 7	0.0178237	0.254624	100
	ODmax, Turnovermax and MERmax
	Dimension	Eigenvalue	Variance %	Cumulative variance %
ODmax	Dim 1	4.90786	54.5318	54.5318
MERmax	Dim 2	1.58973	17.6636	72.1954
Turnovermax	Dim 3	1.00587	11.1764	83.3717
NaCl	Dim 4	0.682841	7.58713	90.9589
SO42-	Dim 5	0.391724	4.35249	95.3114
S	Dim 6	0.194456	2.16062	97.472
NH4+	Dim 7	0.168977	1.87752	99.3495
PO42-	Dim 8	0.0427681	0.475201	99.8247
Cysteine conc.	Dim 9	0.0157764	0.175293	100

## Sheet: Contribution_PCA
Contribution to dimesnsions
	Dim 1	Dim 2	Dim 3	Dim 4	Dim 5	Dim 6	Dim 7
ODmax	3.03365	29.2534	61.3746	5.97967	0.00168906	0.13473	0.222175
NaCl	0.248791	61.7934	31.3647	0.698171	5.6596	0.145069	0.0902225
SO42-	17.5968	6.58913	0.00458776	9.00678	64.7212	1.52087	0.560558
S	20.1516	0.165618	3.66933	6.12972	19.1133	49.2615	1.50894
NH4+	21.5192	0.0864635	1.83829	1.85861	2.43323	34.5852	37.679
PO42-	21.6968	0.579578	1.009	0.0294163	5.96973	11.8981	58.8174
Cysteine conc.	15.7532	1.53234	0.739444	76.2976	2.10119	2.45451	1.12167
	Dim 1	Dim 2	Dim 3	Dim 4	Dim 5	Dim 6	Dim 7
Turnovermax	3.50168	22.2349	74.2284	0.000264463	0.0248694	0.00979058	0.000121926
NaCl	0.246238	71.139	20.7395	2.06303	5.52581	0.181444	0.104969
SO42-	17.631	5.82607	0.0652276	9.69773	64.7086	1.35788	0.713548
S	20.2948	0.00261565	1.00485	8.94388	19.32	49.7286	0.705287
NH4+	21.5497	0.000898829	0.818272	2.77857	2.4577	30.763	41.6318
PO42-	21.4752	0.504449	1.68081	0.020836	5.98115	14.8074	55.5302
Cysteine conc.	15.3014	0.292067	1.46296	76.4957	1.98189	3.15193	1.31404
	Dim 1	Dim 2	Dim 3	Dim 4	Dim 5	Dim 6	Dim 7
MERmax	6.49271	2.91046	83.7533	6.62034	0.158435	0.0422354	0.022544
NaCl	0.288545	88.2701	4.16858	1.30305	5.66128	0.19665	0.111826
SO42-	16.9258	6.37218	3.06847	6.41848	65.1065	1.44174	0.666828
S	19.4646	0.0609027	3.98267	6.92027	19.2639	49.5229	0.784768
NH4+	20.7647	0.0322864	2.55287	1.86957	2.43915	31.4334	40.908
PO42-	20.8295	1.15066	1.3393	1.48811e-05	5.93879	14.4714	56.2703
Cysteine conc.	15.2342	1.20345	1.13481	76.8683	1.43196	2.89161	1.23568
	Dim 1	Dim 2	Dim 3	Dim 4	Dim 5	Dim 6	Dim 7	Dim 8	Dim 9
ODmax	3.89702	19.8294	0.0446669	67.5455	7.91981	0.363254	0.000232423	0.131948	0.268188
MERmax	8.13083	21.6471	8.7148	6.23653	10.5538	38.7093	5.87261	0.0617531	0.0733077
Turnovermax	5.25307	30.9642	5.20222	15.0382	5.81839	33.893	3.6623	0.0446656	0.123995
NaCl	0.122621	10.7456	77.6774	4.389	0.134735	0.0440111	6.59706	0.169523	0.120134
SO42-	14.4761	7.90131	1.59524	0.0749149	9.425	3.28673	61.1226	1.61594	0.502131
S	17.0394	3.83865	1.51428	1.64592	5.09205	4.15941	15.9476	49.0653	1.69743
NH4+	18.3353	3.35737	1.11951	0.480817	1.69534	0.685299	1.95324	35.2715	37.1016
PO42-	18.7736	1.50473	2.94117	0.00674698	0.0151133	1.36169	4.81538	11.4432	59.1384
Cysteine conc.	13.972	0.21173	1.19075	4.58238	59.3457	17.4974	0.0289994	2.19625	0.974741

## Sheet: Missing values_imputation
Missing values before imputation
	ODmax
	Parameters	Number of missing values	Percentage of missings in the data		Number of complete values	Percentage of completes in the data
	ODmax	23	11.9792		3433	99.3345
	NaCl	0	0		Number of missing values	Percentage of missings in the data
	SO42-	0	0		23	0.665509
	S	0	0
	NH4+	0	0
	PO42-	0	0
	Cysteine conc.	0	0
	Class	0	0
	Order	0	0
	Family	0	0
	Genus	0	0
	Strain	0	0
	Medium	0	0
	Trace element solution (TES)	0	0
	Vitamine solution (VS)	0	0
	Cysteine addition	0	0
	Yeast peptone addition	0	0
	Cultivation temperature	0	0
	Turnovermax
	Parameters	Number of missing values	Percentage of missings in the data		Number of complete values	Percentage of completes in the data
	Turnovermax	39	20.3125		3417	98.8715
	NaCl	0	0		Number of missings	Percentage of missings in the data
	SO42-	0	0		39	1.12847
	S	0	0
	NH4+	0	0
	PO42-	0	0
	Cysteine conc.	0	0
	Class	0	0
	Order	0	0
	Family	0	0
	Genus	0	0
	Strain	0	0
	Medium	0	0
	Trace element solution (TES)	0	0
	Vitamine solution (VS)	0	0
	Cysteine addition	0	0
	Yeast peptone addition	0	0
	Cultivation temperature	0	0
	MERmax
	Parameters	Number of missing values	Percentage of missings in the data		Number of complete values	Percentage of completes in the data
	MERmax	39	20.3125		3417	98.8715
	NaCl	0	0		Number of missing values	Percentage of missings in the data
	SO42-	0	0		39	1.12847
	S	0	0
	NH4+	0	0
	PO42-	0	0
	Cysteine conc.	0	0
	Class	0	0
	Order	0	0
	Family	0	0
	Genus	0	0
	Strain	0	0
	Medium	0	0
	Trace element solution (TES)	0	0
	Vitamine solution (VS)	0	0
	Cysteine addition	0	0
	Yeast peptone addition	0	0
	Cultivation temperature	0	0

## Sheet: TES and VS solution
	TES1				TES2				TES3				TES4				TES5
	TE Solution- 141	1L			Trace element Solution 100x SAB	1L			TE solution 100x MM	L			TE Medium 6	L			TE 511	1L
	Nitrilotriacetic acid	1.5	g		Nitrilotriacetic acid	1.5	g		Titriplex I	9	g		Nitrilotriacetic acid	1.5	g		TE 141	10	mL
	MgSO4 x 7 H2O	3	g		NiCl x 6 H2O	15	g		add 800 mL ultrapure Milli‑Q® H2O and adjust the pH to 6.5 with 5M NaOH solution				dissolve nitrilotriacetic acid with KOH to pH 6.5				Nitrilotriacetic acid	1.5	g
	MnCl2 x 4 H2O	0.585	g		KCl	0.5	g		then add:				MgSO4· 7H2O	3	g		MgSO4 x 7 H2O	3	g
	NaCl	1	g		MnSO4 x 7 H2O	6	g		MgCl2· 6H2O	4	g		MnCl2· 4 H2O	0.529	g		MnCl2 x 4 H2O	0.585	g
	FeSO4 x 7 H2O	0.1	g		ZnSO4·7H2O	1	g		FeCl2· 4H2O	1	g		NaCl	1	g		NaCl	1	g
	CoSO4 x 7 H2O	0.18	g		CuSO4	1.278	g		CoCl2· 6H2O	20	mg		FeSO4· 7H2O	0.1	g		FeSO4 x 7 H2O	0.1	g
	CaCl2 x 2 H2O	0.1	g		KAl(SO4)2 x 12 H2O	2	mg		NiCl2· 6H2O	120	mg		CoCl2· 6H2O	0.1833	g		CoSO4 x 7 H2O	0.18	g
	ZnSO4 x 7 H2O	0.18	g		H3BO3	70	mg		NaMoO4· 2H2O	20	g		CaCl2· 2H2O	0.1	g		CaCl2 x 2 H2O	0.1	g
	CuSO4	0.006	g		CoSO4 x 7 H2O	40	mg		put to pH= 7.0 with 1M NaOH				ZnSO4· 7H2O	0.1781	g		ZnSO4 x 7 H2O	0.18	g
	KAI(SO4)2 x 12 H2O	0.02	g		Na2MoO3·H2O	5	g						CuSO4	0.0063	g		CuSO4	0.006	g
	H3BO3	0.01	g		Na2SeO3·5H2O	30	mg						AlK(SO4)2	0.01	g		KAI(SO4)2 x 12 H2O	0.02	g
	Na2MoO4 x 2H2O	0.01	g		Na2WO4·2H2O	40	mg						AlK(SO4)2· 12 H2O	0.0184	g		H3BO3	0.01	g
	NiCl2 x 6 H2O	0.03	g		FeSO4·7H2O	9	g						H3BO3	0.01	g		Na2MoO4 x 2H2O	0.01	g
	Na2SeO3 x 5H2O	0.0003	g		Water								Na2MoO4· 2H2O	0.01	g		NiCl2 x 6 H2O	0.03	g
	NaWO4 x 2 H2O	0.0004	g										Water				Na2SeO3 x 5H2O	0.0003	g
	Water												(pH to 7.0 with KOH)				NaWO4 x 2 H2O	0.0004	g
																	Water
	Vitamine solution																Marine TE	10	mL
	VS1																NaBr	4	g
	Vitamin solution by Wolfe	1L															SrCl2· 6H2O	1.8	g
	Biotin	20	mg														H3BO3	1.3	g
	Folic acid	20	mg														KI	1.25	mg
	Pyridoxine-HCl	100	mg														Na‑silicate	100	mg
	Thiamine-HCl	50	mg														NaF	60	mg
	Riboflavin	50	mg														KNO3	40	mg
	Nicotinic acid	50	mg														Na2HPO4· 3H2O	0.25	mg
	D-Ca-panthothenate	50	mg														Water
	Cyanocobaimine	5	mg
	Vitamin B12	0.1	mg
	p-Aminobenzoic acid	50	mg
	Water

## Sheet: Strains_Fig. S13
Amino acid conservation within the alpha subunit of the Methyl-Coenzyme M Reductase (MCR, coenzyme-B sulfoethylthiotransferase)
Methanogens with NCBI or UniProtKB number
WP_086637809 Methanonatronarchaeum thermophilum
WP_019176774 Methanomassiliicoccus luminyensis*
WP_013180513 Methanococcus voltae
CAA30633 Methanococcus voltae PS*
AAA72598 Methanococcus vannielii
ABR54777 Methanococcus vannielii SB*
WP_011171503 Methanococcus maripaludis*
CAF31115 Methanococcus maripaludis S2*
WP_146778459 Methanococcus maripaludis*
WP_011977191 Methanococcus maripaludis*
WP_012193868 Methanococcus maripaludis*
WP_011867796 Methanococcus maripaludis*
AAL29288 Methanotorris igneus Kol 5*
ENN96460 Methanocaldococcus villosus KIN24-T80*
WP_013099697 Methanocaldococcus infernus
WP_012819563 Methanocaldococcus vulcanius*
WP_010870360 Methanocaldococcus jannaschii*
WP_011973976 Methanococcus aeolicus*
WP_148120072 Methanofervidicoccus sp. A16
AEH06926 Methanothermococcus okinawensis IH1*
WP_067147089 Methanobrevibacter olleyae*
WP_069575111 Methanobrevibacter
RPF51676 Methanobrevibacter gottschalkii HO*
WP_011954158 Methanobrevibacter
WP_042694806 Methanobrevibacter oralis
CAE48306 Methanosphaera stadtmanae MCB-3*
WP_048080940 Methanobacterium
PAV05908 Methanobacterium bryantii*
WP_100905456 Methanobacterium
AUB55475 Methanobacterium subterraneum*
WP_023992931 Methanobacterium sp. MB1
WP_004029250 Methanobacterium formicicum*
EKF86694 Methanobacterium formicicum PP1
WP_048085732 Methanobacterium formicicum*
WP_048072649 Methanobacterium formicicum*
WP_074359401 Methanothermobacter wolfeii*
WP_010876753 Methanothermobacter thermautotrophicus*
WP_048175703 Methanothermobacter spp.
WP_013296302 Methanothermobacter spp.
WP_018154763 Methanothermococcus thermolithotrophicus*
WP_048115624 Methanotorris formicicus
WP_015733272 Methanocaldococcus vulcanius*
WP_012980029 Methanocaldococcus sp. FS406-22
WP_011019025 Methanopyrus kandleri*
WP_088335801 Methanopyrus sp. KOL6
WP_067147710 Methanobrevibacter olleyae*
WP_012956722 Methanobrevibacter ruminantium
ADC47774 Methanobrevibacter ruminantium M1*
WP_116669466 Methanobrevibacter woesei*
WP_011954235 Methanobrevibacter spp.
WP_049780206 Methanobrevibacter smithii*
WP_063720576 Methanobrevibacter oralis
WP_149732200 Methanobrevibacter millerae*
WP_116592380 Methanobrevibacter thaueri*
WP_058739998 Methanobrevibacter millerae*
WP_069575737 Methanobrevibacter spp.
WP_040682084 Methanobrevibacter boviskoreani*
WP_016359092 Methanobrevibacter sp. AbM4
WP_067089747 Methanobrevibacter curvatus
WP_066972991 Methanobrevibacter filiformis
WP_080459572 Methanobrevibacter arboriphilus*
WP_054834881 Methanobrevibacter arboriphilus*
WP_013413861 Methanothermus fervidus*
AAQ18233 Methanothermus sociabilis*
AEI26141 Methanothermobacter crinale*
RAO79542 Methanothermobacter tenebrarum*
BAI67101 Methanobacterium oryzae*
WP_048081846 Methanobacterium spp.
BAI67100 Methanobacterium ivanovii*
BAI67104 Methanobacterium uliginosum*
ADM52196 Methanobacterium flexile*
AAR27839 Methanobacterium aarhusense*
ABO93182 Methanobacterium beijingense*
WP_147671448 Methanothermobacter sp. KEPCO-1
AAQ18236 Methanobacterium thermaggregans*
AAQ18238 Methanothermobacter thermophilus*
WP_160322962 Methanothermobacter sp. THM-2
WP_074359432 Methanothermobacter wolfeii*
WP_013296337 Methanothermobacter marburgensis*
WP_115891951 Methanothermobacter defluvii
WP_048175731 Methanothermobacter sp. CaT2
AAQ21198 Methanothermobacter thermoflexus*
ADM52195 Methanobacterium movens*
WP_048191628 Methanobacterium sp. SMA-27
WP_013643956 Methanobacterium lacus*
SCG86533 Methanobacterium congolense*
WP_023992801 Methanobacterium sp. MB1
BAI67102 Methanobacterium palustre*
BAI94570 Methanobacterium kanagiense*
BAI67094 Methanobacterium ferruginis*
AB542744 Methanobacterium petrolearium Mic5c12*
WP_013718622 Methanothrix soehngenii*
WP_014586065 Methanosaeta harundinacea*
WP_013194366 Methanohalobium evestigatum
WP_105460658 Methanohalophilus euhalobius
WP_129596984 Methanohalophilus sp. SLHTYRO
WP_123136699 Methanohalophilus sp. RSK
WP_072560206 Methanohalophilus halophilus
WP_013037080 Methanohalophilus mahii
WP_072359425 Methanohalophilus portucalensis
WP_013898158 Methanosalsum zhilinae
WP_015325028 Methanomethylovorans hollandica
WP_011500403 Methanococcoides burtonii
WP_135613124 Methanococcoides sp. AM1
WP_048193230 Methanococcoides methylutens
WP_048204805 Methanococcoides methylutens
WP_091936029 Methanolobus profundi*
WP_154810046 Methanolobus vulcani*
WP_135388105 Methanolobus sp. SY-01
ACD93408 Methanolobus zinderi*
WP_133517056 Methanimicrococcus blatticola
WP_048177090 Methanosarcina sp. MTP4
WP_148704465 Methanosarcina thermophila
WP_054299716 Methanosarcina flavescens
WP_048131296 Methanosarcina sp. 1.H.T.1A.1
WP_048172209 Methanosarcina sp. 2.H.A.1B.4
WP_048136663 Methanosarcina horonobensis*
WP_048048304 Methanosarcina mazei*
WP_048050667 Methanosarcina soligelidi*
WP_048037303 Methanosarcina mazei*
WP_048037134 Methanosarcina mazei*
WP_011033189 Methanosarcina mazei*
WP_048174272 Methanosarcina siciliae*
WP_011024419 Methanosarcina acetivorans*
WP_048157992 Methanosarcina sp. Kolksee
WP_011305916 Methanosarcina barkeri
WP_048120720 Methanosarcina spp.
WP_048108547 Methanosarcina barkeri
WP_014405506 Methanocella conradii
WP_012899268 Methanocella paludicola
WP_012106121 Methanoregula boonei*
WP_048111146 Methanoregula formicica
WP_007314361 Methanolinea tarda
WP_095642342 Methanocorpusculum parvum
ABN07725 Methanocorpusculum labreanum Z*
WP_042705994 Methanomicrobium mobile
WP_004079635 Methanoplanus limicola*
WP_013330338 Methanolacinia petrolearia*
WP_048152823 Methanolacinia paynteri
WP_062396498 Methanogenium cariaci*
BAF74593 Methanogenium organophilum*
WP_012618913 Methanosphaerula palustris
WP_109941049 Methanospirillum stamsii*
ABD41854 Methanospirillum hungatei JF-1*
WP_013329918 Methanolacinia petrolearia*
WP_048153025 Methanolacinia paynteri
WP_074370629 Methanoculleus chikugoensis*
WP_067074736 Methanoculleus horonobensis*
WP_048180309 Methanoculleus sediminis
WP_066957227 Methanoculleus thermophilus*
WP_150468770 Methanoculleus thermophilus*
WP_014867635 Methanoculleus bourgensis
CCJ36661 Methanoculleus bourgensis MS2*
WP_062264453 Methanoculleus sp. MAB1
WP_004037742 Methanofollis liminatans
WP_067052907 Methanofollis ethanolicus
WP_067049872 Methanofollis ethanolicus
BAF56663 Methanoculleus palmolei*
WP_062263961 Methanoculleus sp. MAB1
WP_074174927 Methanoculleus bourgensis
WP_014867419 Methanoculleus bourgensis
WP_150468708 Methanoculleus thermophilus*
WP_048114200 Methanoculleus sp. MH98A
WP_048179676 Methanoculleus sediminis
WP_067078350 Methanoculleus horonobensis*
ABN56311 Methanoculleus marisnigri JR1*
WP_066957677 Methanoculleus thermophilus*
WP_074369714 Methanoculleus chikugoensis*
* cultivated methanogens within this study

[truncated: 3 more sheets: HFG_2_bar_raw_data, 10_bar_raw_data, 50_bar_raw_data]
