# Supplementary material for: Hyperthermophilic methanogenic archaea act as high-pressure CH4 cell factories
Source: Commun Biol. 2021 Mar 5;4:289. doi: 10.1038/s42003-021-01828-5 (PMC7935968; doi:10.1038/s42003-021-01828-5)
Supplement: Supplementary file 5 — Supplementary Data 2 [file 42003_2021_1828_MOESM5_ESM.xlsx]

## Sheet: Supplementary Data 2
Strains	Cell envelope*	S-Layer protein (predicted) cell surface glycoprotein	UniprotKB6	Protein family classification domains & S-Layer/ Glycoprotein motif
				InterPro	Pfam7
Methanococuss maripaludis S2	CM, SL	slp	Q6M087	IPR019216 DUF2116_Zn-ribbon	PF09889 DUF2116, 1 hit
		slp	Q6M088	IPR022651 S_layer_C	PF05124 S_layer_C, 1 hit
				IPR006454 S_layer_MJ	PF05123 S_layer_N, 1 hit
				IPR022650 S_layer_N
		slpB	Q6LYW0	IPR022651 S_layer_C	PF05124 S_layer_C, 1 hit
				IPR006454 S_layer_MJ	PF05123 S_layer_N, 1 hit
				IPR022650 S_layer_N
		MMP0569	Q6LZQ5	IPR022651 S_layer_C	PF05124 S_layer_C, 1 hit
				IPR006454 S_layer_MJ	PF05123 S_layer_N, 1 hit
				IPR022650 S_layer_N
Methanobacterium palustre F	CM, PS, HP, GG	x
Methanobacterium subterraneum A8p	CM, PS, HP, GG	x
Methanothermobacter marburgensis Marburg	CM, PS, HP, GG	MTBMA_c16190 predicted cell surface glycoprotein	D9PYA0	IPR039448 Beta_helix	PF13229 Beta_helix, 1 hit
				IPR022441 Para_beta_helix_rpt-2
				IPR012334 Pectin_lyas_fold
				IPR011050 Pectin_lyase_fold/virulence
		MTBMA_c16170 predicted cell surface glycoprotein	D9PY98	IPR006633 Carb-bd_sugar_hydrolysis-dom	PF13205 Big_5, 1 hit
				IPR007742 NosD_dom	PF05048 NosD, 2 hits
				IPR022441 Para_beta_helix_rpt-2
				IPR006626 PbH1
				IPR012334 Pectin_lyas_fold
				IPR011050 Pectin_lyase_fold/virulence
				IPR032812 SbsA_Ig
		MTBMA_c00980 predicted cell surface glycoprotein	D9PU10	IPR011635 CARDB	PF07705 CARDB, 1 hit
				IPR013783 Ig-like_fold	PF06739 SBBP, 4 hits
				IPR010620 SBBP_repeat
		MTBMA_c16180 predicted cell surface glycoprotein	D9PY99	IPR013783 Ig-like_fold	PF13205 Big_5, 1 hit
				IPR007742 NosD_dom	PF05048 NosD, 1 hit
				IPR032812 SbsA_Ig
Methanothermobacter thermophilus M	CM, PS, HP, GG	x
Methanobacterium thermaggregans	CM, PS, HP, GG	x
Methanothermobacter thermautotorphicus DeltaH	CM, PS, HP, GG	MTH_716 cell surface glycoprotein (S-layer protein)	O26812	IPR006633 Carb-bd_sugar_hydrolysis-dom	PF07705 CARDB, 1 hit
				IPR011635 CARDB	PF11824 DUF3344, 2 hits
				IPR021779 DUF3344	PF05048 NosD, 2 hits
				IPR013783 Ig-like_fold	PF00801 PKD, 2 hits
				IPR007742 NosD_dom	PF09373 PMBR, 3 hits
				IPR022441 Para_beta_helix_rpt-2
				IPR006626 PbH1
				IPR012334 Pectin_lyas_fold
				IPR011050 Pectin_lyase_fold/virulence
				IPR022409 PKD/Chitinase_dom
				IPR000601 PKD_dom
				IPR035986 PKD_dom_sf
				IPR018975 Pseudomurein-binding_repeat
		MTH_1825 cell surface glycoprotein	O27853	IPR039448 Beta_helix	PF13229 Beta_helix, 1 hit
				IPR006626 PbH1
				IPR012334 Pectin_lyas_fold
				IPR011050 Pectin_lyase_fold/virulence
Methanothermococcus okinawensis IH1	CM, SL	Metok_0569 S-layer protein	F8AL67	IPR022651 S_layer_C	PF05124 S_layer_C, 1 hit
				IPR006454 S_layer_MJ	PF05123 S_layer_N, 1 hit
				IPR022650 S_layer_N
Methanocaldococcus jannaschii JAL-1	CM, SL, 2x flagella8	sla/ slmJ1	Q58232	IPR022651 S_layer_C	PF05124 S_layer_C, 1 hit
				IPR006454 S_layer_MJ	PF05123 S_layer_N, 1 hit
				IPR022650 S_layer_N
		MJ0954	Q58364	IPR022651 S_layer_C	PF05124 S_layer_C, 1 hit
Methanocaldococcus vulcanius M7	CM, SL, 3x flagella9	Metvu_0121 S-layer protein	C9REI7	IPR022651 S_layer_C	PF05124 S_layer_C, 1 hit
				IPR006454 S_layer_MJ	PF05123 S_layer_N, 2 hits
				IPR022650 S_layer_N
		Metvu_0881 Cysteine protease-like protein	C9RGN7	IPR013783 Ig-like_fold	PF00112 Peptidase_C1, 1 hit
				IPR038765 Papain-like_cys_pep_sf	PF05124 S_layer_C, 1 hit
				IPR025660 Pept_his_AS
				IPR000668 Peptidase_C1A_C
				IPR022651 S_layer_C
		Metvu_0963 S-layer family protein	C9RGW9	IPR022651 S_layer_C	PF05124 S_layer_C, 2 hits
Methanocaldococcus villosus KIN24-T80	CM, SL (p6), 50x flagella8	J422_04548 S-layer protein	N6VQF7	IPR022651 S_layer_C	PF05124 S_layer_C, 1 hit
				IPR006454 S_layer_MJ	PF05123 S_layer_N, 1 hit
				IPR022650 S_layer_N
		J422_05070 S-layer protein	N6VS58	IPR022651 S_layer_C	PF05124 S_layer_C, 1 hit
		J422_01630 APHP domain-containing protein	N6VZS9	IPR011635 CARDB	PF07705 CARDB, 2 hits
				IPR008965 CBM2/CBM3_carb-bd_dom_sf	PF05124 S_layer_C, 1 hit
				IPR013783 Ig-like_fold
				IPR022651 S_layer_C
Methanotorris igneus Kol5	CM, PM, SL, 0x flagella8,9	Metig_1437 S_layer_C domain-containing protein	F6BAF9	IPR022651 S_layer_C	PF05124 S_layer_C, 1 hit
				IPR006454 S_layer_MJ
		Metig_1754 S-layer protein	F6BC80	IPR022651 S_layer_C	PF05124 S_layer_C, 1 hit
				IPR006454 S_layer_MJ	PF05123 S_layer_N, 2 hits
				IPR022650 S_layer_N
		Metig_1632 S-layer protein, C-terminal	F6BBF8	IPR022651 S_layer_C	PF05124 S_layer_C, 1 hit
				IPR006454 S_layer_MJ
		slmi1 S-layer protein	Q6KEQ4	IPR022651 S_layer_C	PF05124 S_layer_C, 1 hit
				IPR006454 S_layer_MJ	PF05123 S_layer_N, 2 hits
				IPR022650 S_layer_N
Methanothermus fervidus H9	CM, PM, SL (p6)	slgA (p6)	P27373	IPR006633 Carb-bd_sugar_hydrolysis-dom	PF05048 NosD, 2 hits
	glycolylations8			IPR007742 NosD_dom
				IPR022441 Para_beta_helix_rpt-2
				IPR006626 PbH1
				IPR012334 Pectin_lyas_fold
				IPR011050 Pectin_lyase_fold/virulence
Methanopyrus kandleri AV19	CM, PM, SL (p6) +	MK1112 uncharacterized protein specific for M. kandleri, MK-8 family	Q8TWC3	IPR011330 Glyco_hydro/deAcase_b/a-brl	x
		MK1116 uncharacterized protein specific for M. kandleri, MK-8 family	Q8TWB9	IPR011330 Glyco_hydro/deAcase_b/a-brl
		MK1321 Uncharacterized protein	Q8TVR7	IPR011330 Glyco_hydro/deAcase_b/a-brl
		MK1320 Predicted xylanase/chitin deacetylase family enzyme	Q8TVR8	IPR011330 Glyco_hydro/deAcase_b/a-brl	PF01522 Polysacc_deac_1, 1 hit
				IPR002509 NODB_dom
*CM= cytoplasmic membrane, PM= pseudomurein, SL= S-layer, HP= heteropolysaccharide, GG= glutaminylglycan
+The arrangement in M. kandleri is quite similar although the outer layer does not reveal regular lattice pattern and is therefore not described as a typical S-layer10; no S-layer proteins could be found via UniprotKB search just proteins with glycoside hydrolase/deacetylase, beta/alpha-barrel motifs.
Supplementary references see Supplementary references in Supplementary Materials
